# Supplementary material for: A novel automatic cough frequency monitoring system combining a triaxial accelerometer and a stretchable strain sensor
Source: Sci Rep. 2021 May 11;11:9973. doi: 10.1038/s41598-021-89457-0 (PMC8113562; doi:10.1038/s41598-021-89457-0)
Supplement: Supplementary file 1 — Supplementary Dataset 1. [file 41598_2021_89457_MOESM1_ESM.xlsx]

## Sheet: strain sensor (Exercise 1)
time(second)	Voltage
150	1.01955
150.1	1.01955
150.2	1.01223
150.3	1.0163
150.4	1.01223
150.5	1.0163
150.6	1.01955
150.7	1.01955
150.8	1.0163
150.9	1.0163
151	1.0163
151.1	1.01223
151.2	1.02362
151.3	1.0163
151.4	1.0163
151.5	1.0163
151.6	1.0163
151.7	1.0163
151.8	1.01955
151.9	1.0163
152	1.01223
152.1	1.01223
152.2	1.01223
152.3	1.01223
152.4	1.01955
152.5	1.0163
152.6	1.0163
152.7	1.0163
152.8	1.0163
152.9	1.0163
153	1.0163
153.1	1.01223
153.2	1.01223
153.3	1.0163
153.4	1.01223
153.5	1.01955
153.6	1.0163
153.7	1.00898
153.8	1.01223
153.9	1.01223
154	1.01223
154.1	1.01955
154.2	1.0163
154.3	1.01223
154.4	1.01223
154.5	1.01223
154.6	1.0163
154.7	1.01955
154.8	1.01223
154.9	1.00898
155	1.00898
155.1	1.01223
155.2	1.00492
155.3	1.01223
155.4	1.0163
155.5	1.01223
155.6	1.0163
155.7	1.0163
155.8	1.01223
155.9	1.01223
156	1.00898
156.1	1.01223
156.2	1.0163
156.3	1.0163
156.4	1.01955
156.5	1.01223
156.6	1.01223
156.7	1.01223
156.8	1.01223
156.9	1.0163
157	1.01955
157.1	1.0163
157.2	1.0163
157.3	1.0163
157.4	1.01955
157.5	1.02362
157.6	1.03093
157.7	1.02768
157.8	1.0163
157.9	1.0163
158	1.01955
158.1	1.02362
158.2	1.01955
158.3	1.02362
158.4	1.01955
158.5	1.0163
158.6	1.01223
158.7	1.01955
158.8	1.01223
158.9	1.01223
159	1.0163
159.1	1.0163
159.2	1.01955
159.3	1.0163
159.4	1.00898
159.5	1.00898
159.6	1.0163
159.7	1.01223
159.8	1.0163
159.9	1.01223
160	1.01223
160.1	1.01223
160.2	1.0163
160.3	1.01955
160.4	1.0163
160.5	1.02362
160.6	1.00898
160.7	1.00492
160.8	1.00898
160.9	1.00492
161	1.00492
161.1	1.01223
161.2	1.00898
161.3	1.01223
161.4	1.01223
161.5	1.0163
161.6	1.01955
161.7	1.0163
161.8	1.00898
161.9	1.00898
162	1.01223
162.1	1.0163
162.2	1.0163
162.3	1.01223
162.4	1.0163
162.5	1.0163
162.6	1.0163
162.7	1.0163
162.8	1.01955
162.9	1.0163
163	1.0163
163.1	1.01955
163.2	1.01955
163.3	1.01955
163.4	1.01955
163.5	1.0163
163.6	1.0163
163.7	1.01955
163.8	1.0163
163.9	1.01955
164	1.01955
164.1	1.01955
164.2	1.01955
164.3	1.01955
164.4	1.0163
164.5	1.01955
164.6	1.01223
164.7	1.0163
164.8	1.0163
164.9	1.0163
165	1.02362
165.1	1.01955
165.2	1.01223
165.3	1.0163
165.4	1.0163
165.5	1.0163
165.6	1.02362
165.7	1.01223
165.8	1.01223
165.9	1.0163
166	1.01955
166.1	1.01955
166.2	1.01955
166.3	1.00492
166.4	1.00898
166.5	1.00898
166.6	1.00898
166.7	1.0163
166.8	1.0163
166.9	1.01223
167	1.0163
167.1	1.01223
167.2	1.01223
167.3	1.01223
167.4	1.0163
167.5	1.01223
167.6	1.00898
167.7	1.01223
167.8	1.0163
167.9	1.0163
168	1.0163
168.1	1.01223
168.2	1.00898
168.3	1.0163
168.4	1.0163
168.5	1.01955
168.6	1.0163
168.7	1.01223
168.8	1.01223
168.9	1.0163
169	1.0163
169.1	1.01955
169.2	1.00898
169.3	1.01223
169.4	1.01223
169.5	1.0163
169.6	1.0163
169.7	1.0163
169.8	1.01223
169.9	1.0163
170	1.01223
170.1	1.0163
170.2	1.01955
170.3	1.01955
170.4	1.0163
170.5	1.0163
170.6	1.0163
170.7	1.0163
170.8	1.01955
170.9	1.00898
171	1.01223
171.1	1.01223
171.2	1.01223
171.3	1.0163
171.4	1.01223
171.5	1.00898
171.6	1.0163
171.7	1.0163
171.8	1.00898
171.9	1.00898
172	1.00492
172.1	1.00898
172.2	1.00898
172.3	1.0163
172.4	1.01955
172.5	1.0163
172.6	1.0163
172.7	1.0163
172.8	1.01223
172.9	1.00898
173	1.00492
173.1	1.00492
173.2	1.00492
173.3	1.00898
173.4	1.00898
173.5	1.00898
173.6	1.01223
173.7	1.00898
173.8	1.00898
173.9	1.00898
174	1.00898
174.1	1.0163
174.2	1.01223
174.3	1.01223
174.4	1.00898
174.5	1.00898
174.6	1.0163
174.7	1.0163
174.8	1.00898
174.9	1.00898
175	1.01223
175.1	1.01223
175.2	1.0163
175.3	1.00898
175.4	1.01223
175.5	1.0163
175.6	1.01955
175.7	1.0163
175.8	1.01223
175.9	1.01223
176	1.01223
176.1	1.01223
176.2	1.0163
176.3	1.00898
176.4	1.01223
176.5	1.00492
176.6	1.01223
176.7	1.01223
176.8	1.01223
176.9	1.01223
177	1.01223
177.1	1.00898
177.2	1.01223
177.3	1.00898
177.4	1.01223
177.5	1.0163
177.6	1.01223
177.7	1.00167
177.8	1.00898
177.9	1.00492
178	1.00898
178.1	1.01223
178.2	1.00898
178.3	1.01223
178.4	1.0163
178.5	1.00898
178.6	1.0163
178.7	1.01223
178.8	1.00167
178.9	1.00492
179	1.00492
179.1	1.00492
179.2	1.01223
179.3	1.01223
179.4	1.01223
179.5	1.0163
179.6	1.0163
179.7	1.01223
179.8	1.0163
179.9	1.0163
180	1.01223
180.1	1.0163
180.2	1.0163
180.3	1.0163
180.4	1.0163
180.5	1.0163
180.6	1.0163
180.7	1.0163
180.8	1.01223
180.9	1.01955
181	1.0163
181.1	1.0163
181.2	1.0163
181.3	1.01223
181.4	1.0163
181.5	1.0163
181.6	1.01223
181.7	1.0163
181.8	1.01955
181.9	1.0163
182	1.0163
182.1	1.0163
182.2	1.0163
182.3	1.01223
182.4	1.01223
182.5	1.01223
182.6	1.01223
182.7	1.0163
182.8	1.00898
182.9	1.01223
183	1.0163
183.1	1.0163
183.2	1.01223
183.3	1.00898
183.4	1.01223
183.5	1.0163
183.6	1.00898
183.7	1.01223
183.8	1.0163
183.9	1.0163
184	1.01223
184.1	1.0163
184.2	1.01223
184.3	1.01955
184.4	1.0163
184.5	1.00898
184.6	1.00898
184.7	1.01223
184.8	1.00492
184.9	1.00898
185	1.0163
185.1	1.0163
185.2	1.0163
185.3	1.0163
185.4	1.01955
185.5	1.0163
185.6	1.01223
185.7	1.0163
185.8	1.01955
185.9	1.0163
186	1.0163
186.1	1.01223
186.2	1.01223
186.3	1.01223
186.4	1.0163
186.5	1.0163
186.6	1.01955
186.7	1.0163
186.8	1.02362
186.9	1.01955
187	1.02362
187.1	1.01955
187.2	1.01955
187.3	1.01955
187.4	1.01955
187.5	1.02362
187.6	1.01955
187.7	1.01955
187.8	1.02362
187.9	1.01955
188	1.01955
188.1	1.01955
188.2	1.01955
188.3	1.01955
188.4	1.01955
188.5	1.0163
188.6	1.0163
188.7	1.01955
188.8	1.0163
188.9	1.01955
189	1.01955
189.1	1.0163
189.2	1.0163
189.3	1.01223
189.4	1.01955
189.5	1.01955
189.6	1.0163
189.7	1.0163
189.8	1.0163
189.9	1.01955
190	1.0163
190.1	1.01955
190.2	1.0163
190.3	1.00898
190.4	1.01223
190.5	1.01223
190.6	1.00492
190.7	1.00898
190.8	1.01223
190.9	1.01223
191	1.0163
191.1	1.01955
191.2	1.01955
191.3	1.01955
191.4	1.01223
191.5	1.01223
191.6	1.0163
191.7	1.0163
191.8	1.02362
191.9	1.01955
192	1.01223
192.1	1.01223
192.2	1.01955
192.3	1.0163
192.4	1.01955
192.5	1.01955
192.6	1.0163
192.7	1.0163
192.8	1.01955
192.9	1.01955
193	1.01955
193.1	1.01955
193.2	1.0163
193.3	1.0163
193.4	1.01223
193.5	1.01955
193.6	1.0163
193.7	1.0163
193.8	1.0163
193.9	1.0163
194	1.01223
194.1	1.01955
194.2	1.0163
194.3	1.01223
194.4	1.0163
194.5	1.0163
194.6	1.0163
194.7	1.01223
194.8	1.01223
194.9	1.0163
195	1.0163
195.1	1.0163
195.2	1.01955
195.3	1.0163
195.4	1.01223
195.5	1.01955
195.6	1.01955
195.7	1.01955
195.8	1.01955
195.9	1.00898
196	1.01223
196.1	1.0163
196.2	1.0163
196.3	1.0163
196.4	1.01223
196.5	1.00898
196.6	1.00898
196.7	1.01223
196.8	1.01223
196.9	1.00167
197	1.00492
197.1	1.00898
197.2	1.01223
197.3	1.00898
197.4	1.00898
197.5	1.00898
197.6	1.00898
197.7	1.01223
197.8	1.0163
197.9	1.01223
198	1.0163
198.1	1.01223
198.2	1.01223
198.3	1.0163
198.4	1.0163
198.5	1.0163
198.6	1.0163
198.7	1.01223
198.8	1.0163
198.9	1.02362
199	1.01955
199.1	1.01955
199.2	1.0163
199.3	1.0163
199.4	1.0163
199.5	1.0163
199.6	1.01223
199.7	1.0163
199.8	1.0163
199.9	1.0163
200	1.0163
200.1	1.01223
200.2	1.01955
200.3	1.01223
200.4	1.0163
200.5	1.0163
200.6	1.0163
200.7	1.0163
200.8	1.02362
200.9	1.0163
201	1.01223
201.1	1.0163
201.2	1.0163
201.3	1.00898
201.4	1.0163
201.5	1.01223
201.6	1.01223
201.7	1.0163
201.8	1.00898
201.9	1.01223
202	1.01223
202.1	1.00898
202.2	1.00898
202.3	1.01223
202.4	1.0163
202.5	1.01223
202.6	1.00898
202.7	1.00492
202.8	1.00167
202.9	1.00492
203	1.00492
203.1	1.00898
203.2	1.00898
203.3	1.01223
203.4	1.01223
203.5	1.0163
203.6	1.00898
203.7	1.0163
203.8	1.0163
203.9	1.0163
204	1.01223
204.1	1.01223
204.2	1.0163
204.3	1.01223
204.4	1.00898
204.5	1.0163
204.6	1.0163
204.7	1.01223
204.8	1.0163
204.9	1.0163
205	1.01223
205.1	1.0163
205.2	1.0163
205.3	1.0163
205.4	1.01955
205.5	1.0163
205.6	1.00898
205.7	1.01223
205.8	1.00898
205.9	1.00898
206	1.01223
206.1	1.0163
206.2	1.01223
206.3	1.00898
206.4	1.01223
206.5	1.01223
206.6	1.01223
206.7	1.01223
206.8	1.0163
206.9	1.01223
207	1.0163
207.1	1.01955
207.2	1.00898
207.3	1.01223
207.4	1.00898
207.5	1.01223
207.6	1.01223
207.7	1.0163
207.8	1.01223
207.9	1.00898
208	1.0163
208.1	1.0163
208.2	1.01223
208.3	1.01223
208.4	1.00898
208.5	1.0163
208.6	1.0163
208.7	1.01223
208.8	1.01223
208.9	1.0163
209	1.00898
209.1	1.01223
209.2	1.00898
209.3	1.01223
209.4	1.01223
209.5	1.00492
209.6	1.00898
209.7	1.00898
209.8	1.0163
209.9	1.0163
210	1.0163

## Sheet: accelerometer (Exercise 1)
time(minute:second)	acceleration x+	acceleration y+	acceleration z+	acceleration x-	acceleration y-	acceleration z-
2020-07-19 16:26:23	0.139648	-0.955566	0.141113	0.109863	-0.927246	0.0986328
2020-07-19 16:26:24	0.13916	-0.96582	0.101074	0.216309	-0.984863	0.133789
2020-07-19 16:26:24	0.246582	-0.942871	0.13623	0.177734	-0.947266	0.0463867
2020-07-19 16:26:24	0.00585938	-1.10889	0.0654297	-0.0185547	-1.05029	0.146484
2020-07-19 16:26:24	-0.116211	-0.959961	0.0869141	0.238281	-1.13477	0.331543
2020-07-19 16:26:24	0.111328	-1.20459	0.195312	0.0444336	-1.00049	0.116699
2020-07-19 16:26:24	-0.0639648	-1.01611	0.208008	-0.0625	-0.92041	0.19043
2020-07-19 16:26:24	0.046875	-0.833496	0.154297	-0.046875	-0.863281	0.222656
2020-07-19 16:26:24	0.0141602	-0.891113	0.244141	0.0219727	-0.913574	0.183105
2020-07-19 16:26:24	0.0175781	-0.944336	0.225098	0.0498047	-0.956543	0.245117
2020-07-19 16:26:24	0.0385742	-1.01172	0.312988	-0.015625	-1.0376	0.308594
2020-07-19 16:26:24	0.0170898	-1.06201	0.343262	0.0195312	-1.09277	0.37207
2020-07-19 16:26:24	0.012207	-1.21387	0.36084	0.0322266	-1.56592	0.20166
2020-07-19 16:26:24	0.467773	-0.932129	-0.105957	0.298828	-0.578125	0.0732422
2020-07-19 16:26:24	-0.167969	-1.08398	0.153809	-0.183594	-1.1626	0.291504
2020-07-19 16:26:24	-0.0522461	-0.832031	0.148926	-0.0898438	-0.779785	0.0712891
2020-07-19 16:26:25	0.113281	-0.991699	0.230957	0.154297	-0.838867	0.331055
2020-07-19 16:26:25	0.0634766	-0.675781	0.233887	0.00585938	-0.72998	0.23291
2020-07-19 16:26:25	-0.0180664	-0.958496	0.300781	0.015625	-1.01025	0.294922
2020-07-19 16:26:25	0.0439453	-1.02197	0.308105	0.0576172	-0.962402	0.356934
2020-07-19 16:26:25	0.0678711	-1.01807	0.397461	0.0639648	-1.26318	0.442383
2020-07-19 16:26:25	0.12207	-1.49658	0.437012	-0.0131836	-1.19922	0.10791
2020-07-19 16:26:25	-0.115234	-0.936035	0.122559	-0.106445	-0.87207	0.183594
2020-07-19 16:26:25	-0.115234	-0.718262	0.101074	-0.140625	-0.708496	0.00244141
2020-07-19 16:26:25	-0.0634766	-0.975098	0.212402	0.17627	-1.09033	0.246094
2020-07-19 16:26:25	0.185547	-1	0.118164	0.0234375	-0.856934	0.214355
2020-07-19 16:26:25	-0.0405273	-0.894043	0.301758	-0.0253906	-0.795898	0.307129
2020-07-19 16:26:25	-0.0131836	-0.811523	0.27832	0.019043	-0.932617	0.276855
2020-07-19 16:26:25	0.118652	-1.00098	0.295898	0.0185547	-1.04541	0.304688
2020-07-19 16:26:25	-0.0341797	-1.01562	0.322266	0.0488281	-1.1748	0.396484
2020-07-19 16:26:25	0.0654297	-1.66504	0.396973	0.168457	-1.13965	0.260254
2020-07-19 16:26:25	0.201172	-0.8125	0.118652	-0.0961914	-0.77002	0.0566406
2020-07-19 16:26:26	-0.0253906	-0.980957	0.201172	-0.107422	-0.997559	0.234375
2020-07-19 16:26:26	-0.0263672	-0.873047	0.150391	-0.128906	-1.10352	0.158203
2020-07-19 16:26:26	-0.0644531	-0.914062	0.23291	0.0532227	-0.723633	0.248535
2020-07-19 16:26:26	0.208008	-0.734863	0.265137	0.0444336	-0.754395	0.276367
2020-07-19 16:26:26	-0.156738	-0.933594	0.293945	-0.0639648	-1.03174	0.305664
2020-07-19 16:26:26	0.0737305	-0.981445	0.33252	-0.0175781	-0.894043	0.318359
2020-07-19 16:26:26	-0.0732422	-0.953613	0.324219	-0.00390625	-0.945801	0.397461
2020-07-19 16:26:26	-0.00439453	-1.5874	0.307617	-0.23877	-1.20654	0.328125
2020-07-19 16:26:26	-0.299316	-1.14453	-0.166992	-0.242188	-0.808105	-0.0537109
2020-07-19 16:26:26	-0.160645	-0.909668	0.0874023	0.101074	-0.814941	0.0146484
2020-07-19 16:26:26	-0.210449	-0.802734	0.0175781	-0.271484	-1.18262	-0.000976562
2020-07-19 16:26:26	0.0429688	-1.05273	0.0820312	-0.0786133	-1.0083	0.129883
2020-07-19 16:26:26	-0.175293	-0.930176	0.128906	-0.117676	-0.944824	0.123535
2020-07-19 16:26:26	-0.0722656	-0.960938	0.168945	-0.0913086	-1.06445	0.237305
2020-07-19 16:26:26	-0.15332	-1.02979	0.216797	-0.166504	-0.921387	0.20166
2020-07-19 16:26:26	-0.186523	-0.926758	0.183594	-0.102539	-1.29932	0.169434
2020-07-19 16:26:27	-0.120117	-1.11279	0.113281	0.225586	-0.804688	-0.120117
2020-07-19 16:26:27	0.0576172	-0.893066	0.16748	-0.0703125	-1.46338	0.351562
2020-07-19 16:26:27	0.0664062	-0.888672	0.0712891	-0.169922	-0.898926	0.0458984
2020-07-19 16:26:27	0.104492	-0.983887	0.195801	0.043457	-0.936035	0.194336
2020-07-19 16:26:27	0.0336914	-0.789551	0.177734	0.0766602	-0.76709	0.182129
2020-07-19 16:26:27	0.0170898	-1.03027	0.179688	0.0610352	-1.10791	0.188477
2020-07-19 16:26:27	0.0961914	-0.95752	0.21582	0.0722656	-0.941895	0.255859
2020-07-19 16:26:27	0.0366211	-0.99707	0.274902	0.0576172	-1.00635	0.289062
2020-07-19 16:26:27	0.122559	-0.981934	0.233887	-0.0258789	-1.07959	0.303711
2020-07-19 16:26:27	-0.152832	-1.61035	0.26416	0.125488	-1.21777	0.197754
2020-07-19 16:26:27	-0.161621	-0.898438	-0.0219727	-0.212891	-0.645508	0.0219727
2020-07-19 16:26:27	-0.0302734	-0.849121	0.11377	0.213379	-1.08936	0.302246
2020-07-19 16:26:27	0.152344	-0.931152	0.152344	-0.0742188	-0.976562	0.143066
2020-07-19 16:26:27	-0.225098	-1.06055	0.242676	-0.0791016	-0.888672	0.310547
2020-07-19 16:26:27	-0.0654297	-0.751953	0.257324	0.0151367	-0.747559	0.19873
2020-07-19 16:26:28	0.12793	-0.856445	0.245117	0.0146484	-1.0127	0.42041
2020-07-19 16:26:28	-0.0854492	-0.994629	0.391602	-0.0629883	-1.0918	0.358887
2020-07-19 16:26:28	-0.0249023	-1.0332	0.358398	-0.00341797	-1.29004	0.336914
2020-07-19 16:26:28	0.0991211	-1.29541	0.436035	0.109863	-1.36914	0.262207
2020-07-19 16:26:28	0.135254	-0.980957	0.186523	0.235352	-0.567383	0.0146484
2020-07-19 16:26:28	0.13916	-0.865723	-0.0825195	0.195801	-0.874512	0.202148
2020-07-19 16:26:28	0.158691	-1.00635	0.263184	-0.164062	-1.07666	0.0761719
2020-07-19 16:26:28	-0.0830078	-1.05859	0.153809	0.230957	-0.762207	0.205566
2020-07-19 16:26:28	0.197754	-0.774902	0.260254	0.180664	-0.778809	0.240234
2020-07-19 16:26:28	0.143066	-0.818848	0.209473	0.125488	-0.979492	0.243164
2020-07-19 16:26:28	0.161133	-0.990723	0.282715	0.246094	-0.991699	0.284668
2020-07-19 16:26:28	0.107422	-0.989258	0.291992	0.0766602	-1.1084	0.334473
2020-07-19 16:26:28	0.000488281	-1.81689	0.231934	0.190918	-1.33936	0.0493164
2020-07-19 16:26:28	-0.015625	-0.793457	-0.0141602	0.0483398	-0.558105	0.159668
2020-07-19 16:26:28	0.174316	-0.963379	0.206543	0.308105	-0.97998	0.251465
2020-07-19 16:26:29	0.200684	-0.860352	0.0117188	0.145996	-1.04785	0.16748
2020-07-19 16:26:29	0.17627	-1.15332	0.226074	-0.0429688	-0.80127	0.259766
2020-07-19 16:26:29	-0.065918	-0.821289	0.281738	0.108398	-0.706055	0.200195
2020-07-19 16:26:29	0.174805	-0.821777	0.234375	0.0532227	-1.03125	0.29541
2020-07-19 16:26:29	-0.00488281	-0.903809	0.302246	0.167969	-0.913574	0.299316
2020-07-19 16:26:29	0.130371	-1.00391	0.341309	0.059082	-0.953125	0.454102
2020-07-19 16:26:29	0.0541992	-0.949219	0.394043	0.0698242	-1.24463	0.294922
2020-07-19 16:26:29	0.16748	-1.48291	0.209961	0.326172	-1.30371	-0.152832
2020-07-19 16:26:29	0.388672	-0.98291	-0.0981445	0.373535	-0.913086	-0.00195312
2020-07-19 16:26:29	0.158203	-1.0376	0.121094	0.219238	-1.00098	0.0825195
2020-07-19 16:26:29	0.242188	-0.844727	-0.0161133	0.333496	-0.953613	0.0673828
2020-07-19 16:26:29	0.344238	-0.92627	0.0595703	0.251465	-0.949707	0.0234375
2020-07-19 16:26:29	0.246582	-0.960449	0.0507812	0.169434	-1.03516	0.0795898
2020-07-19 16:26:29	0.168945	-1.04346	0.0976562	0.221191	-0.943359	0.0927734
2020-07-19 16:26:29	0.227051	-0.926758	0.14209	0.19873	-0.936523	0.154297
2020-07-19 16:26:29	0.181152	-0.890137	0.178711	0.101562	-1.05273	0.0161133
2020-07-19 16:26:29	-0.00439453	-1.04053	0.0927734	-0.0556641	-1.04199	0.151367
2020-07-19 16:26:30	0.0849609	-1.11035	0.171875	0.226074	-1.28564	0.303711
2020-07-19 16:26:30	0.101562	-1.11719	0.286621	-0.0595703	-0.994629	0.206055
2020-07-19 16:26:30	-0.0366211	-0.834961	0.185547	0.100586	-0.777344	0.172363
2020-07-19 16:26:30	0.0629883	-0.832031	0.207031	0.0107422	-0.870117	0.246094
2020-07-19 16:26:30	0.0986328	-0.936523	0.240234	0.10498	-0.945312	0.186035
2020-07-19 16:26:30	0.050293	-0.907715	0.280762	0.0473633	-0.959961	0.302246
2020-07-19 16:26:30	0.0224609	-0.97168	0.258789	0.0478516	-1.0127	0.27832
2020-07-19 16:26:30	0.100098	-1.2334	0.32666	0.251953	-1.5542	0.272949
2020-07-19 16:26:30	0.368652	-1.29541	0.0229492	0.231445	-0.959961	0.128418
2020-07-19 16:26:30	0.0927734	-0.800781	0.0678711	-0.0776367	-0.910645	0.0566406
2020-07-19 16:26:30	-0.0742188	-0.907715	0.115234	-0.0239258	-0.834473	0.101562
2020-07-19 16:26:30	0.0400391	-0.921387	0.183594	0.132324	-0.88623	0.21582
2020-07-19 16:26:30	0.191895	-0.777832	0.239258	0.144531	-0.772461	0.219727
2020-07-19 16:26:30	0.0185547	-0.819824	0.226562	-0.0385742	-0.960938	0.246094
2020-07-19 16:26:30	0.0595703	-0.982422	0.263672	0.119141	-1.06543	0.291504
2020-07-19 16:26:31	0.114258	-1.09863	0.361816	0.108398	-1.10547	0.406738
2020-07-19 16:26:31	0.0742188	-1.44482	0.375	0.00683594	-1.3374	0.308105
2020-07-19 16:26:31	-0.0766602	-1.09863	0.0483398	-0.0395508	-0.701172	0.0776367
2020-07-19 16:26:31	-0.0698242	-0.726074	0.081543	-0.0800781	-0.875	0.0786133
2020-07-19 16:26:31	-0.0776367	-1.02539	0.15918	-0.0356445	-1.00977	0.270996
2020-07-19 16:26:31	0.0708008	-1.08154	0.140625	0.288574	-0.919434	0.0952148
2020-07-19 16:26:31	0.0292969	-0.864258	0.260254	-0.0795898	-0.834473	0.318359
2020-07-19 16:26:31	-0.074707	-0.788574	0.27832	-0.0566406	-0.750977	0.225098
2020-07-19 16:26:31	-0.0737305	-0.897949	0.237793	-0.0107422	-1.00342	0.302734
2020-07-19 16:26:31	-0.0141602	-0.930664	0.297363	-0.043457	-0.992188	0.294922
2020-07-19 16:26:31	-0.0322266	-1.07129	0.370605	0.145996	-1.41357	0.424316
2020-07-19 16:26:31	0.00878906	-1.50098	0.439941	0.000488281	-1.2334	0.230469
2020-07-19 16:26:31	-0.0698242	-0.944336	0.205078	-0.0834961	-0.720703	0.140137
2020-07-19 16:26:31	0.0209961	-0.800293	0.0839844	0.0771484	-0.859863	0.148926
2020-07-19 16:26:31	0.090332	-0.930176	0.272949	-0.167969	-0.993164	0.254395
2020-07-19 16:26:31	-0.214355	-1.05469	0.185547	0.0263672	-0.780762	0.262695
2020-07-19 16:26:31	0.256348	-0.796875	0.350586	0.100586	-0.747559	0.327148
2020-07-19 16:26:32	-0.132324	-0.741699	0.34375	-0.111328	-1.02441	0.415039
2020-07-19 16:26:32	-0.0209961	-1.00732	0.367188	-0.0371094	-0.884766	0.355957
2020-07-19 16:26:32	-0.0327148	-0.921875	0.349609	-0.0224609	-0.913574	0.415039
2020-07-19 16:26:32	-0.050293	-1.0957	0.330078	-0.17627	-1.44092	0.411621
2020-07-19 16:26:32	-0.224609	-1.16016	0.245605	-0.205078	-1.06592	-0.00390625
2020-07-19 16:26:32	-0.156738	-0.748535	0.150391	-0.16748	-0.758301	0.0239258
2020-07-19 16:26:32	-0.116699	-0.810547	0.0102539	-0.248047	-1.10498	0.185059
2020-07-19 16:26:32	-0.0195312	-1.15283	0.17627	0.0947266	-1.03271	0.145996
2020-07-19 16:26:32	-0.112793	-0.887207	0.191895	-0.174316	-0.973145	0.261719
2020-07-19 16:26:32	-0.0834961	-0.935059	0.252441	-0.143555	-0.991699	0.276367
2020-07-19 16:26:32	-0.137695	-0.980469	0.272949	-0.189453	-0.931641	0.306641
2020-07-19 16:26:32	-0.242188	-0.926758	0.244629	-0.223145	-1.16602	0.203613
2020-07-19 16:26:32	-0.0932617	-1.42041	0.270508	0.342285	-0.837402	0.0444336
2020-07-19 16:26:32	-0.0131836	-0.652832	0.114258	-0.116211	-1.13086	0.339355
2020-07-19 16:26:32	-0.0229492	-1.09229	0.256836	-0.0771484	-0.82373	0.102051
2020-07-19 16:26:33	-0.0239258	-0.989258	0.149902	0.00585938	-1.00781	0.195312
2020-07-19 16:26:33	0.00390625	-0.849609	0.27002	0.074707	-0.791992	0.271973
2020-07-19 16:26:33	0.0229492	-0.812012	0.202148	0.00634766	-1.05957	0.214355
2020-07-19 16:26:33	0.0664062	-1.05273	0.259766	0.0219727	-0.941895	0.27002
2020-07-19 16:26:33	0.0175781	-0.987793	0.287109	0.0424805	-0.993164	0.279785
2020-07-19 16:26:33	0.0375977	-0.955566	0.248047	-0.00341797	-1.05518	0.30957
2020-07-19 16:26:33	-0.109375	-1.50488	0.285645	0.0444336	-1.36768	0.202637
2020-07-19 16:26:33	-0.257324	-1.10986	-0.131348	-0.15918	-0.730469	-0.0327148
2020-07-19 16:26:33	0.11377	-0.949219	0.106445	0.334473	-1.13232	0.302734
2020-07-19 16:26:33	0.217285	-0.809082	0.10498	-0.0761719	-0.890137	0.112305
2020-07-19 16:26:33	-0.127441	-1.10889	0.229004	0.00585938	-0.832031	0.199219
2020-07-19 16:26:33	0.00585938	-0.770508	0.23291	-0.0078125	-0.744141	0.220703
2020-07-19 16:26:33	0.102051	-0.797363	0.209473	0.124023	-1.03662	0.333008
2020-07-19 16:26:33	-0.00683594	-1.00195	0.32373	-0.0708008	-1.14941	0.336426
2020-07-19 16:26:33	-0.0703125	-1.22607	0.374023	0.074707	-1.44531	0.367188
2020-07-19 16:26:33	0.32959	-1.26025	0.250977	0.162109	-1.0332	0.226562
2020-07-19 16:26:34	0.0507812	-0.727539	0.0864258	0.065918	-0.719238	0.0229492
2020-07-19 16:26:34	0.131348	-0.854004	0.108887	0.1875	-0.891602	0.176758
2020-07-19 16:26:34	0.0908203	-1	0.197266	-0.134766	-1.09375	0.214355
2020-07-19 16:26:34	0.0395508	-0.864258	0.242676	0.172363	-0.799316	0.304688
2020-07-19 16:26:34	0.173828	-0.778809	0.287109	0.0893555	-0.807617	0.255859
2020-07-19 16:26:34	0.0283203	-0.944336	0.291504	0.0371094	-1.01025	0.328613
2020-07-19 16:26:34	0.0888672	-0.999023	0.299316	0.0908203	-0.953125	0.353027
2020-07-19 16:26:34	0.0375977	-1.14111	0.381348	-0.03125	-1.47412	0.481445
2020-07-19 16:26:34	0.0791016	-1.50098	0.339844	0.0673828	-0.989746	0.0424805
2020-07-19 16:26:34	-0.123047	-0.612305	0.0683594	-0.00292969	-0.712402	0.129883
2020-07-19 16:26:34	0.118164	-0.935059	0.179199	0.0224609	-0.925293	0.243164
2020-07-19 16:26:34	0.168945	-1.06152	0.125	0.280273	-1.06055	0.155273
2020-07-19 16:26:34	0.074707	-0.908691	0.288086	-0.0834961	-0.865234	0.347168
2020-07-19 16:26:34	-0.03125	-0.763672	0.270508	0.0834961	-0.691406	0.24707
2020-07-19 16:26:34	0.115234	-0.932129	0.327148	0.0595703	-1.01807	0.333984
2020-07-19 16:26:35	0.0405273	-0.826172	0.328125	0.0532227	-0.851074	0.318848
2020-07-19 16:26:35	-0.00683594	-0.990234	0.294922	0.00390625	-0.919922	0.359863
2020-07-19 16:26:35	0.0761719	-0.991211	0.507812	-0.00585938	-1.08594	0.47998
2020-07-19 16:26:35	-0.0576172	-1.03613	0.436035	-0.0605469	-1.12891	0.298828
2020-07-19 16:26:35	0.196289	-1.21924	0.112793	0.160645	-1.12598	0.0214844
2020-07-19 16:26:35	0.328125	-1.36719	-0.059082	0.506836	-0.890625	0.0268555
2020-07-19 16:26:35	0.270996	-1.01807	0.129883	0.260742	-1.06396	0.0942383
2020-07-19 16:26:35	0.243164	-0.882324	0.0761719	0.200195	-0.876465	0.097168
2020-07-19 16:26:35	0.21875	-0.961426	0.0839844	0.394043	-0.966309	0.0512695
2020-07-19 16:26:35	0.237793	-0.954102	0.0947266	0.21875	-0.986328	0.136719
2020-07-19 16:26:35	0.180664	-0.992188	0.111328	0.236816	-0.911621	0.104492
2020-07-19 16:26:35	0.26123	-0.908691	0.0839844	0.194824	-0.977539	0.109375
2020-07-19 16:26:35	0.168945	-0.998535	0.112305	0.0668945	-1.13965	0.0400391
2020-07-19 16:26:35	0.0688477	-1.08643	0.119629	-0.0727539	-1.02686	0.0605469
2020-07-19 16:26:35	0.272461	-0.94873	0.160645	0.300293	-1.10742	0.243652
2020-07-19 16:26:35	-0.000976562	-1.09473	0.194824	-0.0849609	-0.987305	0.185547
2020-07-19 16:26:36	0.0195312	-0.876953	0.159668	0.121582	-0.810059	0.175781
2020-07-19 16:26:36	-0.0668945	-0.911133	0.181152	-0.0136719	-0.866211	0.211914
2020-07-19 16:26:36	0.124023	-0.954102	0.284668	0.114258	-0.997559	0.200195
2020-07-19 16:26:36	0.0756836	-0.95166	0.263184	0.0644531	-0.942383	0.259766
2020-07-19 16:26:36	0.0805664	-0.96582	0.224121	0.163574	-1.09619	0.243652
2020-07-19 16:26:36	0.258789	-1.61963	0.17334	0.322266	-1.28857	0.0581055
2020-07-19 16:26:36	0.314453	-0.920898	0.0639648	0.0141602	-0.852051	0.0483398
2020-07-19 16:26:36	-0.206543	-1.05273	0.137695	0.03125	-0.912109	0.141113
2020-07-19 16:26:36	0.121582	-0.825195	0.0371094	0.175293	-0.930664	0.154297
2020-07-19 16:26:36	0.166016	-0.940918	0.177246	0.195312	-0.781738	0.171387
2020-07-19 16:26:36	0.133789	-0.77002	0.155762	0.0361328	-0.886719	0.186523
2020-07-19 16:26:36	0.0952148	-1.02832	0.206543	0.155762	-1.02979	0.178711
2020-07-19 16:26:36	0.174805	-1.06982	0.177246	0.235352	-1.0874	0.269531
2020-07-19 16:26:36	0.354492	-1.23926	0.234375	0.287109	-1.18408	0.234375
2020-07-19 16:26:36	-0.0219727	-1.29346	0.150879	-0.182617	-1.00732	0.0620117
2020-07-19 16:26:36	-0.233398	-0.789551	0.0888672	-0.0639648	-1.06055	0.130371
2020-07-19 16:26:37	-0.0766602	-0.979492	0.178711	0.027832	-0.894531	0.118164
2020-07-19 16:26:37	0.155762	-0.916016	0.12207	0.0639648	-0.908691	0.193359
2020-07-19 16:26:37	-0.0419922	-0.833496	0.209473	-0.0297852	-0.837891	0.219727
2020-07-19 16:26:37	0.0166016	-0.856445	0.182129	0.0605469	-0.9375	0.185059
2020-07-19 16:26:37	0.0654297	-1.00537	0.265137	0.0805664	-0.913574	0.276855
2020-07-19 16:26:37	0.0551758	-0.9375	0.255859	0.0722656	-1.02002	0.244141
2020-07-19 16:26:37	-0.0214844	-1.15381	0.289062	0.157715	-1.29346	0.422852
2020-07-19 16:26:37	0.0439453	-1.44629	0.34668	0.157715	-1.33057	0.180664
2020-07-19 16:26:37	0.03125	-0.978516	0.157227	0.115234	-0.682129	0.0854492
2020-07-19 16:26:37	0.0449219	-0.746582	0.00927734	-0.0249023	-0.905762	0.132324
2020-07-19 16:26:37	0.0415039	-0.946777	0.185547	-0.106934	-0.98291	0.154785
2020-07-19 16:26:37	0	-0.939941	0.164062	0.111328	-0.823242	0.26416
2020-07-19 16:26:37	0.125488	-0.808105	0.270996	0.0927734	-0.786621	0.274902
2020-07-19 16:26:37	-0.106934	-0.931641	0.293945	-0.0844727	-1.0332	0.273926
2020-07-19 16:26:37	0.0585938	-0.93457	0.300781	0.0322266	-0.905762	0.293457
2020-07-19 16:26:37	-0.0219727	-0.925781	0.283203	-0.0517578	-0.958008	0.334473
2020-07-19 16:26:38	-0.0336914	-1.95508	0.300293	-0.0878906	-1.14307	0.269531
2020-07-19 16:26:38	-0.201172	-1.14209	0.00634766	-0.0532227	-0.842773	0.106934
2020-07-19 16:26:38	-0.0498047	-0.758301	0.090332	-0.178711	-0.78125	0.00439453
2020-07-19 16:26:38	-0.277832	-0.979492	0.0766602	-0.133301	-1.15576	0.14209
2020-07-19 16:26:38	0.1875	-1.13184	0.0766602	0.015625	-0.87207	0.145996
2020-07-19 16:26:38	-0.270508	-0.96582	0.222656	-0.213379	-0.914551	0.17334
2020-07-19 16:26:38	-0.043457	-0.920898	0.168457	-0.012207	-1.04102	0.213867
2020-07-19 16:26:38	-0.0649414	-1.00049	0.249512	-0.132812	-0.92627	0.223145
2020-07-19 16:26:38	-0.187988	-0.961914	0.189453	-0.214355	-1.27686	0.191895
2020-07-19 16:26:38	-0.103516	-1.28711	0.184082	0.210449	-0.814453	-0.0615234
2020-07-19 16:26:38	0.0737305	-0.63623	0.0634766	-0.13916	-1.21289	0.365234
2020-07-19 16:26:38	0.0668945	-1.12305	0.295898	-0.0917969	-0.734375	0.000976562
2020-07-19 16:26:38	-0.198242	-1.01465	0.0864258	-0.0146484	-1.06396	0.250977
2020-07-19 16:26:38	0.0205078	-0.88623	0.229004	0.0620117	-0.819824	0.171387
2020-07-19 16:26:38	-0.0751953	-0.943359	0.141113	-0.0356445	-1.16309	0.23291
2020-07-19 16:26:39	-0.00390625	-0.986816	0.231445	-0.0332031	-0.974121	0.28125
2020-07-19 16:26:39	-0.00195312	-0.984375	0.253418	-0.00439453	-0.909668	0.207031
2020-07-19 16:26:39	0.0302734	-0.935059	0.206543	0.019043	-1.09717	0.267578
2020-07-19 16:26:39	-0.0859375	-1.604	0.347168	-0.330078	-1.17969	-0.0229492
2020-07-19 16:26:39	-0.268066	-0.890137	-0.097168	-0.0375977	-0.734863	0.0717773
2020-07-19 16:26:39	0.400391	-0.910645	0.190918	0.223145	-0.870117	0.136719
2020-07-19 16:26:39	-0.0742188	-0.768066	0.0942383	-0.185059	-1.15771	0.210449
2020-07-19 16:26:39	-0.138184	-1.1084	0.185059	0.0317383	-0.84082	0.223633
2020-07-19 16:26:39	-0.00488281	-0.806152	0.23291	0.0209961	-0.884766	0.270508
2020-07-19 16:26:39	0.0078125	-0.977539	0.284668	-0.0107422	-1.00977	0.290527
2020-07-19 16:26:39	-0.0273438	-1.0708	0.287109	-0.0830078	-1.14795	0.337891
2020-07-19 16:26:39	0.0146484	-1.17773	0.307617	0.0834961	-1.55225	0.375488
2020-07-19 16:26:39	0.204102	-1.22803	0.228027	0.0981445	-0.788574	0.10498
2020-07-19 16:26:39	-0.101074	-0.557617	-0.0395508	-0.00830078	-0.805176	-0.0654297
2020-07-19 16:26:39	0.189453	-0.833496	0.190918	0.209961	-0.946289	0.257812
2020-07-19 16:26:39	0.0839844	-1.17041	0.205078	0.03125	-1.12695	0.143066
2020-07-19 16:26:40	0.0668945	-0.798828	0.257324	0.102539	-0.804688	0.34668
2020-07-19 16:26:40	0.118164	-0.800781	0.324707	0.0415039	-0.77002	0.234863
2020-07-19 16:26:40	0.0737305	-0.983887	0.278809	0.0234375	-1.03369	0.302246
2020-07-19 16:26:40	0.0991211	-0.99707	0.271484	0.125	-0.959961	0.356934
2020-07-19 16:26:40	0.0996094	-1.04736	0.416504	0.012207	-1.52344	0.427734
2020-07-19 16:26:40	0.211914	-1.50098	0.436523	0.0424805	-1.03418	0.0795898
2020-07-19 16:26:40	-0.154785	-0.597168	0.027832	-0.153809	-0.612793	0.0561523
2020-07-19 16:26:40	0.0102539	-0.904785	0.165527	0.141113	-0.984375	0.399902
2020-07-19 16:26:40	0.234863	-1.04248	0.171875	0.13916	-1.02344	0.0629883
2020-07-19 16:26:40	0.00341797	-0.955078	0.285645	-0.100098	-0.898438	0.404785
2020-07-19 16:26:40	-0.0449219	-0.788574	0.34375	0.0756836	-0.65332	0.223145
2020-07-19 16:26:40	0.16748	-0.946777	0.299805	0.116699	-1.00146	0.269043
2020-07-19 16:26:40	0.0952148	-0.91748	0.288086	0.0493164	-0.921387	0.243652
2020-07-19 16:26:40	0.0561523	-0.959961	0.364746	0.118164	-1.06396	0.364258
2020-07-19 16:26:40	0.300293	-1.771	0.190918	0.368652	-1.18799	-0.0610352
2020-07-19 16:26:40	0.495117	-0.83252	-0.154785	0.112305	-0.855957	0.0751953
2020-07-19 16:26:41	-0.00927734	-1.04443	0.103516	0.0737305	-0.894043	0.034668
2020-07-19 16:26:41	0.284668	-0.888184	-0.0463867	0.289062	-0.950195	-0.0161133
2020-07-19 16:26:41	0.259766	-1.11426	0.0864258	0.262695	-1.03027	0.0532227
2020-07-19 16:26:41	0.132812	-0.859863	0.050293	0.114746	-0.990723	0.118652
2020-07-19 16:26:41	0.100586	-1.05615	0.128906	0.227539	-1.02441	0.0800781
2020-07-19 16:26:41	0.279785	-0.991211	0.123047	0.20166	-0.964844	0.112305
2020-07-19 16:26:41	0.135254	-0.970703	0.0673828	0.109375	-1.08447	0.0888672
2020-07-19 16:26:41	0.0400391	-1.29639	0.0595703	0.0922852	-0.930664	0.0146484
2020-07-19 16:26:41	0.157227	-0.804199	-0.0078125	0.228027	-0.944336	0.0810547
2020-07-19 16:26:41	0.0673828	-1.11426	0.150391	-0.0742188	-1.1123	0.143555
2020-07-19 16:26:41	0.0595703	-1.04639	0.074707	0.127441	-1.03516	0.143066
2020-07-19 16:26:41	0.0400391	-0.988281	0.177246	0.00634766	-0.957031	0.217285
2020-07-19 16:26:41	0.110352	-0.837402	0.163086	0.220703	-0.853516	0.105469
2020-07-19 16:26:41	0.147949	-1.04199	0.180176	0.0615234	-0.978516	0.228516
2020-07-19 16:26:41	0.0302734	-1.00635	0.210449	0.0625	-1.05127	0.232422
2020-07-19 16:26:42	0.0112305	-0.963867	0.236328	0.0283203	-0.977539	0.252441
2020-07-19 16:26:42	0.0888672	-1.09082	0.32959	0.156738	-1.44727	0.285156
2020-07-19 16:26:42	0.272949	-1.18701	0.263184	0.396484	-0.844727	0.0439453
2020-07-19 16:26:42	0.129883	-0.600098	0.0151367	-0.256836	-0.962891	0.13916
2020-07-19 16:26:42	0.0146484	-0.913574	0.304199	0.133301	-0.777344	0.127441
2020-07-19 16:26:42	0.203125	-0.960449	0.177734	0.130859	-1.09229	0.237793
2020-07-19 16:26:42	0.139648	-0.861816	0.30957	0.0541992	-0.799805	0.272949
2020-07-19 16:26:42	0.046875	-0.879395	0.303223	-0.00488281	-0.965332	0.333496
2020-07-19 16:26:42	0.0952148	-0.984863	0.313965	0.0825195	-1.00684	0.310059
2020-07-19 16:26:42	0.0205078	-1.03418	0.314453	0.0771484	-1.0791	0.389648
2020-07-19 16:26:42	0.0517578	-1.39502	0.422363	0.0234375	-1.396	0.307129
2020-07-19 16:26:42	0.00585938	-1.125	0.0864258	-0.0732422	-0.805664	0.0561523
2020-07-19 16:26:42	-0.0263672	-0.661133	0.106445	-0.0424805	-0.813965	0.0878906
2020-07-19 16:26:42	-0.153809	-0.863281	0.109375	-0.0893555	-1.02148	0.200684
2020-07-19 16:26:42	0.21582	-1.14844	0.0541992	0.25293	-0.96582	0.175293
2020-07-19 16:26:42	-0.0219727	-0.885254	0.301758	-0.148926	-0.890137	0.294922
2020-07-19 16:26:43	-0.0722656	-0.819824	0.210938	-0.0244141	-0.834473	0.227539
2020-07-19 16:26:43	0.019043	-0.943848	0.275879	0.00195312	-0.94873	0.23877
2020-07-19 16:26:43	-0.0629883	-0.958008	0.23877	-0.0195312	-1.07715	0.287109
2020-07-19 16:26:43	0.0795898	-1.23877	0.35498	0.0922852	-1.5	0.353516
2020-07-19 16:26:43	0.0776367	-1.37354	0.167969	0.0825195	-1.02197	0.169434
2020-07-19 16:26:43	-0.0668945	-0.824219	0.146484	-0.0424805	-0.787109	0.0595703
2020-07-19 16:26:43	0.0078125	-0.861816	0.03125	0.0942383	-0.871094	0.176758
2020-07-19 16:26:43	-0.0986328	-1.00244	0.116699	-0.170898	-1.12207	0.102539
2020-07-19 16:26:43	0.0527344	-0.894531	0.222168	0.247559	-0.819336	0.25
2020-07-19 16:26:43	0.185547	-0.769531	0.280762	-0.111816	-0.772461	0.26123
2020-07-19 16:26:43	-0.179199	-0.966797	0.240234	-0.012207	-1.01953	0.255859
2020-07-19 16:26:43	0.0478516	-1.02246	0.26416	0.0356445	-0.973145	0.270996
2020-07-19 16:26:43	0.00488281	-0.98291	0.344238	0.043457	-1.28564	0.337891
2020-07-19 16:26:43	-0.131836	-1.41162	0.297852	-0.214844	-1.11719	0.0996094
2020-07-19 16:26:43	-0.205566	-0.936035	0.012207	-0.0214844	-0.738281	0.097168
2020-07-19 16:26:43	-0.0136719	-0.797852	0.0375977	-0.186523	-0.800781	0.0703125
2020-07-19 16:26:44	-0.264648	-1.10986	0.213379	0.0751953	-1.16748	0.161621
2020-07-19 16:26:44	0.102051	-0.952637	0.0810547	-0.150879	-0.854004	0.199219
2020-07-19 16:26:44	-0.103516	-0.95752	0.318848	-0.115723	-0.956055	0.224121
2020-07-19 16:26:44	-0.0620117	-1.00928	0.235352	-0.00292969	-1.02441	0.255371
2020-07-19 16:26:44	-0.0322266	-0.951172	0.272949	-0.133301	-0.855469	0.23291
2020-07-19 16:26:44	-0.228516	-1.08447	0.183594	0.0458984	-1.64014	0.233887
2020-07-19 16:26:44	0.0395508	-1.00879	0.0756836	0.103516	-0.852539	-0.0878906
2020-07-19 16:26:44	-0.330078	-0.991699	0.0732422	-0.0351562	-1.30029	0.328613
2020-07-19 16:26:44	-0.0361328	-0.940918	0.158691	-0.363281	-0.843262	-0.0629883
2020-07-19 16:26:44	-0.0317383	-1.11035	0.0644531	0.0810547	-0.912598	0.180176
2020-07-19 16:26:44	-0.012207	-0.84375	0.145996	-0.0810547	-0.893066	0.059082
2020-07-19 16:26:44	0.0136719	-1.08398	0.137695	0.0522461	-0.98877	0.224609
2020-07-19 16:26:44	0.0395508	-0.958008	0.277832	-0.0332031	-0.984863	0.271973
2020-07-19 16:26:44	-0.0356445	-0.948242	0.260254	-0.0209961	-0.927734	0.238281
2020-07-19 16:26:44	-0.0302734	-0.891602	0.26123	-0.112305	-1.15723	0.296387
2020-07-19 16:26:44	-0.158203	-1.31396	0.242676	-0.291016	-1.07715	-0.0141602
2020-07-19 16:26:45	-0.222168	-0.876953	0.0170898	0.0078125	-0.828125	0.152832
2020-07-19 16:26:45	0.32373	-0.911133	0.17334	0.0722656	-0.797852	0.166016
2020-07-19 16:26:45	-0.240723	-0.977051	0.189941	-0.210449	-1.17139	0.212402
2020-07-19 16:26:45	-0.0800781	-1.02393	0.20459	0.0292969	-0.891602	0.26416
2020-07-19 16:26:45	-0.00537109	-0.891602	0.289551	-0.0537109	-0.893066	0.286621
2020-07-19 16:26:45	-0.097168	-0.93457	0.300293	-0.132812	-1.02979	0.320312
2020-07-19 16:26:45	-0.0883789	-1.02686	0.269043	-0.0439453	-1.05273	0.336914
2020-07-19 16:26:45	-0.0078125	-1.36328	0.356445	0.078125	-1.31836	0.291016
2020-07-19 16:26:45	0.0996094	-1.11621	0.133301	-0.0351562	-0.783691	0.0356445
2020-07-19 16:26:45	0.17041	-0.811035	-0.0327148	0.100098	-0.85498	0.142578
2020-07-19 16:26:45	-0.00634766	-0.979004	0.300781	-0.0869141	-1.02783	0.130859
2020-07-19 16:26:45	-0.109863	-1.0293	0.125488	0.0961914	-0.854492	0.267578
2020-07-19 16:26:45	0.206543	-0.788574	0.318359	0.12207	-0.76416	0.289062
2020-07-19 16:26:45	0.0751953	-0.79834	0.248047	0.000488281	-0.98584	0.25
2020-07-19 16:26:45	0.0317383	-0.996582	0.321777	0.0917969	-1.00732	0.331543
2020-07-19 16:26:46	0.0766602	-0.980957	0.313477	0.0917969	-1.06104	0.332031
2020-07-19 16:26:46	-0.0483398	-1.71973	0.400391	0.0942383	-1.33887	0.276855
2020-07-19 16:26:46	-0.0942383	-0.945312	0.0668945	0.012207	-0.555664	0.0869141
2020-07-19 16:26:46	0.0151367	-0.727051	0.0229492	0.141602	-0.876953	0.235352
2020-07-19 16:26:46	0.0390625	-0.96582	0.266113	0.0932617	-1.104	0.202637
2020-07-19 16:26:46	0.198242	-1.1543	0.135742	0.153809	-0.760742	0.321777
2020-07-19 16:26:46	-0.0200195	-0.78418	0.31543	-0.0517578	-0.755859	0.261719
2020-07-19 16:26:46	0.146484	-0.757812	0.193848	0.244141	-1.02734	0.347168
2020-07-19 16:26:46	0.114746	-1.05029	0.195312	0.0302734	-1.01807	0.22168
2020-07-19 16:26:46	0.0400391	-0.963867	0.342285	0.181152	-1.29639	0.392578
2020-07-19 16:26:46	0.294922	-1.45605	0.311035	0.245117	-0.986816	-0.0986328
2020-07-19 16:26:46	0.306641	-0.688477	0.0390625	0.0634766	-0.999512	0.15625
2020-07-19 16:26:46	0.0361328	-1.04736	0.203613	0.147949	-1.00342	0.174805
2020-07-19 16:26:46	0.151367	-0.932129	0.119141	0.0712891	-0.994141	0.169922
2020-07-19 16:26:46	0.228516	-0.936035	0.297852	0.229004	-0.776855	0.262207
2020-07-19 16:26:46	0.175781	-0.790527	0.208008	0.101074	-0.935547	0.267578
2020-07-19 16:26:47	0.103516	-0.976074	0.230469	0.216309	-0.868164	0.225098
2020-07-19 16:26:47	0.0893555	-1.07178	0.243652	-0.0629883	-1.54834	0.294922
2020-07-19 16:26:47	0.153809	-1.1167	0.169434	-0.0830078	-0.956543	-0.100098
2020-07-19 16:26:47	0.129395	-0.769531	0.109375	0.447754	-1.00195	0.236816
2020-07-19 16:26:47	0.0332031	-1.12891	0.185059	0.0527344	-0.917969	0.0078125
2020-07-19 16:26:47	0.182617	-1.1333	0.0683594	0.135742	-1.16064	0.208008
2020-07-19 16:26:47	0.00195312	-0.868652	0.130371	-0.0551758	-0.866699	0.124512
2020-07-19 16:26:47	0.187988	-0.810059	0.137695	0.213867	-0.942383	0.150879
2020-07-19 16:26:47	-0.00341797	-1.09229	0.132324	-0.0117188	-0.940918	0.127441
2020-07-19 16:26:47	0.0957031	-0.961426	0.135254	0.10791	-1.01514	0.126465
2020-07-19 16:26:47	0.0683594	-0.977051	0.13623	0.15332	-0.952637	0.119629
2020-07-19 16:26:47	0.258789	-1.13965	0.046875	0.240234	-1.01172	-0.0229492
2020-07-19 16:26:47	0.0800781	-1.07373	0.0610352	-0.0317383	-1.1582	0.179688
2020-07-19 16:26:47	0.160645	-0.99707	0.146973	0.228027	-0.98291	0.176758
2020-07-19 16:26:47	0.225098	-0.941406	0.186523	0.199707	-0.916016	0.18457
2020-07-19 16:26:47	0.162109	-0.875	0.174805	0.118652	-0.883301	0.181152
2020-07-19 16:26:48	0.195312	-0.911621	0.242188	0.209473	-0.961914	0.255859
2020-07-19 16:26:48	0.251465	-0.996094	0.227539	0.375977	-1.0332	0.280762
2020-07-19 16:26:48	0.371094	-0.980957	0.30127	0.21582	-1.00244	0.265137
2020-07-19 16:26:48	0.194824	-1.2666	0.240723	0.0527344	-1.34912	0.380371
2020-07-19 16:26:48	-0.176758	-1.15381	0.0400391	-0.0541992	-0.861816	0.12207
2020-07-19 16:26:48	-0.182617	-0.880371	0.0478516	0.019043	-0.888184	0.0419922
2020-07-19 16:26:48	-0.0878906	-0.888184	0.211914	-0.0629883	-1.05811	0.243652
2020-07-19 16:26:48	0.0766602	-0.930664	0.106934	0.0258789	-0.854004	0.228027
2020-07-19 16:26:48	-0.0600586	-0.90918	0.309082	-0.0209961	-0.834473	0.266602
2020-07-19 16:26:48	0.0219727	-0.842773	0.226074	0.0751953	-0.943848	0.250977
2020-07-19 16:26:48	0.0727539	-0.930664	0.314941	0.0219727	-0.931152	0.276855
2020-07-19 16:26:48	0.0761719	-1.03662	0.275391	-0.00439453	-0.997559	0.373047
2020-07-19 16:26:48	0.00195312	-1.20557	0.435059	-0.0249023	-1.63477	0.445312
2020-07-19 16:26:48	0.283203	-1.16309	0.0727539	0.22168	-0.820801	0.141113
2020-07-19 16:26:48	0.00585938	-0.641602	0.151367	-0.027832	-0.820801	0.0913086
2020-07-19 16:26:49	-0.0161133	-0.891602	0.209473	0.0283203	-0.936523	0.180664
2020-07-19 16:26:49	-0.0859375	-1.01709	0.105469	-0.0229492	-1.03613	0.222656
2020-07-19 16:26:49	0.189941	-0.83252	0.324219	0.205078	-0.757812	0.28418
2020-07-19 16:26:49	0.0458984	-0.761719	0.266602	-0.137207	-0.918457	0.241699
2020-07-19 16:26:49	-0.0478516	-1.01807	0.290039	0.0629883	-0.995117	0.250977
2020-07-19 16:26:49	0.0693359	-0.943359	0.290527	-0.000976562	-1.03906	0.322266
2020-07-19 16:26:49	0.0224609	-1.12012	0.34668	0.00634766	-1.58643	0.395508
2020-07-19 16:26:49	-0.141113	-1.32031	0.100098	-0.0966797	-0.951172	0.0488281
2020-07-19 16:26:49	0.00244141	-0.721191	0.166504	-0.0791016	-0.776367	0.138672
2020-07-19 16:26:49	-0.177246	-0.842773	0.0151367	-0.138672	-0.967773	0.203613
2020-07-19 16:26:49	0.0532227	-1.20459	0.134277	0.226074	-1.03223	0.0742188
2020-07-19 16:26:49	0.0610352	-0.864746	0.295898	-0.0493164	-0.869141	0.324707
2020-07-19 16:26:49	-0.148438	-0.801758	0.24707	-0.111816	-0.789551	0.225098
2020-07-19 16:26:49	0.0375977	-0.994629	0.265625	0.0317383	-0.969727	0.251465
2020-07-19 16:26:49	-0.0288086	-0.97168	0.294434	-0.0209961	-1.0415	0.288574
2020-07-19 16:26:49	0.0834961	-1.10449	0.375977	0.155762	-1.52002	0.319824
2020-07-19 16:26:50	0.0229492	-1.2085	0.317383	-0.0117188	-0.904297	0.12207
2020-07-19 16:26:50	-0.0439453	-0.739746	0.0180664	-0.257812	-1.00049	0.124512
2020-07-19 16:26:50	-0.0078125	-1.07666	0.296387	-0.147949	-0.844727	0.180176
2020-07-19 16:26:50	-0.263672	-1.09814	0.0112305	0.0712891	-1.01855	0.141602
2020-07-19 16:26:50	0.0258789	-0.836426	0.280273	0.050293	-0.864258	0.214844
2020-07-19 16:26:50	-0.0727539	-0.814941	0.153809	-0.121582	-1.08154	0.203613
2020-07-19 16:26:50	0.00732422	-1.07715	0.238281	0.0214844	-0.930664	0.269043
2020-07-19 16:26:50	-0.0678711	-0.926758	0.212402	-0.0893555	-0.94873	0.211914
2020-07-19 16:26:50	-0.097168	-0.956543	0.186035	0.0410156	-0.975098	0.193848
2020-07-19 16:26:50	-0.0366211	-1.3208	0.26416	-0.325684	-0.968262	0.0810547
2020-07-19 16:26:50	-0.37207	-1.01221	-0.109863	-0.190918	-1.05762	0.0673828
2020-07-19 16:26:50	0.0742188	-1.00293	0.107422	0.0126953	-0.904297	-0.0126953
2020-07-19 16:26:50	-0.109863	-0.970703	0.104492	-0.156738	-1.06445	0.142578
2020-07-19 16:26:50	-0.179199	-1.01855	0.151855	-0.158203	-0.98291	0.139648
2020-07-19 16:26:50	-0.0883789	-0.95459	0.165039	-0.103516	-0.925781	0.208008
2020-07-19 16:26:50	-0.229492	-0.996582	0.217285	-0.244141	-1.01025	0.213379
2020-07-19 16:26:51	-0.0786133	-0.952637	0.205078	-0.090332	-0.968262	0.256348
2020-07-19 16:26:51	-0.208008	-0.967285	0.338379	-0.146973	-1.24512	0.326172
2020-07-19 16:26:51	-0.0859375	-1.27051	0.189453	0.11084	-0.875977	-0.078125
2020-07-19 16:26:51	0.00683594	-0.875977	-0.065918	0.105957	-1.15332	0.135254
2020-07-19 16:26:51	0.0351562	-1.08057	0.303223	-0.291504	-1.04688	0.125977
2020-07-19 16:26:51	-0.112793	-0.984863	0.0664062	0.226562	-0.917969	0.249023
2020-07-19 16:26:51	0.106445	-0.773438	0.24707	-0.0078125	-0.762207	0.215332
2020-07-19 16:26:51	0.0517578	-0.867676	0.213379	0.0844727	-0.941406	0.192871
2020-07-19 16:26:51	0.0415039	-1.00488	0.235352	0.0493164	-0.97168	0.279297
2020-07-19 16:26:51	0.0737305	-0.944824	0.307129	0.120605	-0.937012	0.30957
2020-07-19 16:26:51	0.146484	-1.02197	0.29248	0.121582	-1.06592	0.320312
2020-07-19 16:26:51	0.050293	-1.23193	0.320801	0.119629	-1.42627	0.339844
2020-07-19 16:26:51	-0.120117	-1.11719	0.0893555	-0.205078	-0.82373	0.0507812
2020-07-19 16:26:51	-0.0961914	-0.651855	0.0942383	-0.0708008	-0.965332	0.0898438
2020-07-19 16:26:51	0.0170898	-0.977051	0.316406	0.074707	-0.990234	0.164062
2020-07-19 16:26:52	0.15918	-1.03662	0.104004	0.0541992	-0.969238	0.263184
2020-07-19 16:26:52	-0.0644531	-0.823242	0.316895	-0.0878906	-0.821777	0.284668
2020-07-19 16:26:52	-0.015625	-0.747559	0.244141	0.0727539	-0.865723	0.272461
2020-07-19 16:26:52	0.0463867	-0.928223	0.311523	0.0170898	-1.01172	0.291992
2020-07-19 16:26:52	0.0185547	-0.999512	0.25	-0.0151367	-1.03271	0.399902
2020-07-19 16:26:52	0.0825195	-1.55518	0.430664	0.124512	-1.4248	0.484863
2020-07-19 16:26:52	0.35498	-1.05176	0.0805664	0.11377	-0.8125	0.0776367
2020-07-19 16:26:52	0.13916	-0.705078	0.046875	0.185547	-0.820312	0.114258
2020-07-19 16:26:52	0.226074	-0.924805	0.225586	0.22998	-1.03467	0.274414
2020-07-19 16:26:52	-0.0771484	-1.01904	0.112793	0.090332	-0.939941	0.203125
2020-07-19 16:26:52	0.249023	-0.816895	0.306641	0.241699	-0.822266	0.277344
2020-07-19 16:26:52	0.0874023	-0.858887	0.237305	0.03125	-0.923828	0.252441
2020-07-19 16:26:52	0.108398	-1.00537	0.275391	0.239746	-0.970703	0.282715
2020-07-19 16:26:52	0.117676	-0.958984	0.331055	0.0302734	-1.08496	0.387207
2020-07-19 16:26:52	0.0703125	-1.6709	0.377441	0.197754	-1.30664	0.242188
2020-07-19 16:26:52	0.027832	-0.929688	-0.00878906	-0.0454102	-0.554688	0.118164
2020-07-19 16:26:53	0.0415039	-0.794434	0.155273	0.256836	-0.982422	0.205078
2020-07-19 16:26:53	0.132324	-0.978516	0.180664	0.200684	-1.09521	0.0976562
2020-07-19 16:26:53	0.159668	-1.19189	0.0854492	0.046875	-0.907715	0.313965
2020-07-19 16:26:53	-0.0839844	-0.934082	0.294434	0.0151367	-0.770508	0.148438
2020-07-19 16:26:53	0.153809	-0.729492	0.141602	0.182617	-0.962402	0.163086
2020-07-19 16:26:53	0.0712891	-1.03174	0.186523	0.0385742	-0.974609	0.172363
2020-07-19 16:26:53	0.0419922	-0.964355	0.161133	0.0629883	-1.07031	0.152832
2020-07-19 16:26:53	0.0869141	-1.11377	0.134766	0.333008	-1.20996	-0.00390625
2020-07-19 16:26:53	0.333008	-1.11279	-0.0751953	0.369629	-0.980957	-0.0351562
2020-07-19 16:26:53	-0.0102539	-1.0376	-0.00195312	-0.050293	-0.944336	0.0107422
2020-07-19 16:26:53	0.270508	-0.834961	0.012207	0.390137	-1.05762	0.00878906
2020-07-19 16:26:53	0.349609	-1.11768	0.0258789	0.32959	-1.09961	0.0395508
2020-07-19 16:26:53	0.206543	-0.997559	-0.00195312	0.0961914	-0.954102	0.0405273
2020-07-19 16:26:53	0.0410156	-0.977539	0.102051	0.101562	-0.923828	0.134766
2020-07-19 16:26:53	0.218262	-0.95752	0.1875	0.277832	-1.00879	0.224121
2020-07-19 16:26:53	0.266113	-0.901367	0.208008	0.202148	-0.950684	0.151855
2020-07-19 16:26:54	0.243652	-1.06787	0.187988	0.0688477	-1.28516	0.246582
2020-07-19 16:26:54	0.00195312	-1.20605	0.18457	-0.0449219	-1.11328	0.200684
2020-07-19 16:26:54	0.0136719	-1.05225	0.129395	0.0229492	-0.918457	0.268555
2020-07-19 16:26:54	-0.0454102	-0.899902	0.284668	-0.00634766	-0.825684	0.144531
2020-07-19 16:26:54	0.00830078	-0.742188	0.144043	-0.0712891	-0.849121	0.227539
2020-07-19 16:26:54	-0.0395508	-0.860352	0.236816	0.0664062	-0.908203	0.283203
2020-07-19 16:26:54	0.0595703	-0.989746	0.30127	0.0439453	-0.978027	0.348633
2020-07-19 16:26:54	0.012207	-0.92334	0.331055	-0.0351562	-0.92334	0.337891
2020-07-19 16:26:54	0.0102539	-1.06299	0.346191	0.0336914	-0.992676	0.333496
2020-07-19 16:26:54	0.0712891	-1.47168	0.318359	0.0991211	-1.29492	0.303711
2020-07-19 16:26:54	0.283691	-1.09424	-0.00244141	0.125977	-0.793457	0.0800781
2020-07-19 16:26:54	0.0327148	-1.04053	0.107422	-0.0444336	-1.02637	0.27002
2020-07-19 16:26:54	-0.0102539	-0.889648	0.180664	-0.161621	-0.84375	0.100098
2020-07-19 16:26:54	-0.0791016	-0.841309	0.15918	0.107422	-0.794922	0.271973
2020-07-19 16:26:54	0.135742	-0.818848	0.27832	0.0908203	-0.775391	0.242188
2020-07-19 16:26:55	-0.03125	-0.931152	0.26123	0.00927734	-0.959961	0.288086
2020-07-19 16:26:55	0.120117	-0.972168	0.32666	0.132812	-0.97168	0.316895
2020-07-19 16:26:55	0.00292969	-0.950195	0.320801	-0.0810547	-1.09033	0.335938
2020-07-19 16:26:55	-0.0522461	-1.60498	0.375977	0.0439453	-1.49561	0.316406
2020-07-19 16:26:55	-0.019043	-0.930176	-0.0766602	-0.196289	-0.528809	0.0576172
2020-07-19 16:26:55	-0.081543	-0.839844	0.175293	0.213867	-0.928711	0.30127
2020-07-19 16:26:55	0.173828	-0.963867	0.208496	0.203613	-0.987793	0.0170898
2020-07-19 16:26:55	0.00976562	-1.18359	0.222656	-0.0751953	-0.948242	0.307617
2020-07-19 16:26:55	-0.0722656	-0.8125	0.300293	0.00537109	-0.71875	0.25
2020-07-19 16:26:55	-0.0410156	-0.741211	0.235352	0.0385742	-0.993164	0.279297
2020-07-19 16:26:55	0.0839844	-0.98291	0.276367	-0.0488281	-0.975098	0.272949
2020-07-19 16:26:55	-0.0209961	-1.07275	0.345703	0.081543	-1.1626	0.415527
2020-07-19 16:26:55	0.0473633	-1.50488	0.352051	0.0551758	-1.20947	0.23291
2020-07-19 16:26:55	0.110352	-0.983398	0.191895	0.0327148	-0.75	0.17334
2020-07-19 16:26:55	0.0830078	-0.775391	0.0957031	0.000976562	-0.924805	0.115723
2020-07-19 16:26:55	0.0493164	-0.991699	0.248047	-0.134277	-1.02539	0.176758
2020-07-19 16:26:56	-0.131348	-1.12598	0.166992	0.0859375	-0.843262	0.213379
2020-07-19 16:26:56	0.3125	-0.816406	0.277344	0.192871	-0.752441	0.260254
2020-07-19 16:26:56	-0.128906	-0.793457	0.162109	-0.147949	-1.04199	0.142578
2020-07-19 16:26:56	0.0571289	-1.08057	0.150879	0.0991211	-1.0332	0.16748
2020-07-19 16:26:56	-0.0351562	-1.03955	0.166504	-0.120117	-1.06396	0.193848
2020-07-19 16:26:56	-0.302246	-1.38525	0.0332031	-0.244629	-1.09961	0.0253906
2020-07-19 16:26:56	-0.215332	-1.03418	-0.0439453	-0.181152	-0.978027	-0.0400391
2020-07-19 16:26:56	0.128418	-1.00439	0.202148	0.0458984	-0.900879	0.248047
2020-07-19 16:26:56	-0.322754	-0.895508	0.0527344	-0.211426	-1.05176	0.181641
2020-07-19 16:26:56	-0.135254	-1.07324	0.244629	-0.141113	-0.935059	0.15332
2020-07-19 16:26:56	-0.0419922	-0.895996	0.181641	0.0356445	-0.922363	0.239258
2020-07-19 16:26:56	-0.0737305	-0.96582	0.250977	-0.140137	-0.995605	0.322266
2020-07-19 16:26:56	-0.118164	-0.97168	0.334473	-0.147949	-1.11816	0.23291
2020-07-19 16:26:56	-0.21582	-1.05762	0.256836	-0.148926	-1.21143	0.214844
2020-07-19 16:26:56	-0.0834961	-0.983887	0.271973	0.116699	-0.972656	0.192383
2020-07-19 16:26:56	0.243652	-0.859863	0.146484	0.110352	-0.926758	0.160645
2020-07-19 16:26:57	0.15918	-1.01855	0.272461	0.00927734	-0.967285	0.16748
2020-07-19 16:26:57	0.0458984	-0.919922	0.20752	0.183105	-0.887695	0.307617
2020-07-19 16:26:57	0.142578	-0.775391	0.281738	0.0249023	-0.855469	0.228027
2020-07-19 16:26:57	0.0483398	-1.01953	0.248047	0.081543	-1.03711	0.268066
2020-07-19 16:26:57	0.127441	-0.92627	0.254395	0.119629	-0.930176	0.266113
2020-07-19 16:26:57	0.132324	-0.984863	0.317383	0.0751953	-1.00684	0.338379
2020-07-19 16:26:57	0.0126953	-1.25439	0.324219	0.167969	-1.47949	0.342285
2020-07-19 16:26:57	-0.0693359	-1.26514	0.119141	-0.144531	-0.974609	0.100586
2020-07-19 16:26:57	-0.0756836	-0.736816	0.119629	0.0141602	-0.837402	0.0478516
2020-07-19 16:26:57	0.184082	-0.885254	0.180176	0.0888672	-0.992676	0.222656
2020-07-19 16:26:57	-0.0214844	-0.995605	0.11084	0.104004	-0.967285	0.151855
2020-07-19 16:26:57	0.0131836	-0.824707	0.251953	-0.0839844	-0.823242	0.290039
2020-07-19 16:26:57	0.0209961	-0.745117	0.269531	0.118164	-0.828613	0.254395
2020-07-19 16:26:57	0.109375	-0.967285	0.277344	0.0869141	-1.00488	0.351074
2020-07-19 16:26:57	0.0219727	-1.06592	0.363281	0.0136719	-1.1001	0.353516
2020-07-19 16:26:58	0.0766602	-1.17041	0.34082	0.161621	-1.36816	0.437988
2020-07-19 16:26:58	0.228027	-1.2959	0.235352	0.135254	-0.998047	0.166016
2020-07-19 16:26:58	0.147461	-0.63916	0.0327148	0.0859375	-0.794922	0.0302734
2020-07-19 16:26:58	0.114258	-0.990723	0.272949	0.0761719	-1.00977	0.275391
2020-07-19 16:26:58	-0.116211	-0.996582	0.154297	-0.0541992	-0.900391	0.202637
2020-07-19 16:26:58	0.180664	-0.754395	0.300781	0.171875	-0.775879	0.333984
2020-07-19 16:26:58	0.132812	-0.742676	0.308105	0.0385742	-0.874512	0.278809
2020-07-19 16:26:58	0.0527344	-1.021	0.343262	0.105957	-1.02246	0.34082
2020-07-19 16:26:58	0.132812	-0.893555	0.318848	0.0864258	-0.896973	0.386719
2020-07-19 16:26:58	-0.0180664	-1.21582	0.395996	0.211426	-1.56348	0.509766
2020-07-19 16:26:58	0.208496	-1.30029	0.258301	-0.0537109	-0.86377	0.0444336
2020-07-19 16:26:58	-0.0424805	-0.643555	0.20459	0.0205078	-0.794922	0.216797
2020-07-19 16:26:58	0.183594	-0.841309	0.138184	-0.012207	-0.913574	0.241211
2020-07-19 16:26:58	0.227539	-1.18799	0.270996	0.271973	-1.09277	0.120605
2020-07-19 16:26:58	0.00439453	-0.850098	0.312988	-0.198242	-0.924316	0.367188
2020-07-19 16:26:58	-0.0473633	-0.762207	0.262207	0.163574	-0.722168	0.230957
2020-07-19 16:26:59	0.20752	-0.96875	0.29248	0.0849609	-0.954102	0.228027
2020-07-19 16:26:59	0.0493164	-0.976562	0.259766	0.0126953	-0.997559	0.272949
2020-07-19 16:26:59	0.12793	-0.928711	0.315918	0.117676	-1.03174	0.290527
2020-07-19 16:26:59	0.0761719	-1.24072	0.152344	0.133789	-1.42725	0.0976562
2020-07-19 16:26:59	0.270996	-1.17041	0.015625	0.408691	-0.825195	-0.050293
2020-07-19 16:26:59	0.185547	-0.725586	0.0292969	-0.0703125	-1.00195	0.115723
2020-07-19 16:26:59	0.123047	-0.932617	0.0869141	0.399902	-0.956543	0.00878906
2020-07-19 16:26:59	0.249023	-1.11816	0.110352	0.287598	-1.12305	0.0581055
2020-07-19 16:26:59	0.297363	-0.940918	0.131348	0.20459	-0.892578	0.0810547
2020-07-19 16:26:59	0.101562	-0.944824	0.106445	0.118164	-0.961426	0.146973
2020-07-19 16:26:59	0.277344	-0.976074	0.102539	0.197754	-1.0083	0.203125
2020-07-19 16:26:59	0.0869141	-1.04297	0.168457	0.0214844	-0.962402	0.0683594
2020-07-19 16:26:59	-0.0688477	-0.821777	0.0625	0.00878906	-1.06348	0.0537109
2020-07-19 16:26:59	0.205566	-1.31641	0.470703	0.152832	-1.33643	0.20752
2020-07-19 16:26:59	0.137207	-1.05762	0.178223	-0.175293	-0.975586	0.277344
2020-07-19 16:26:59	-0.0473633	-0.814941	0.234375	0.0864258	-0.681152	0.144531
2020-07-19 16:27:00	0.0317383	-0.730469	0.129395	0.0136719	-0.935059	0.288086
2020-07-19 16:27:00	0.0571289	-1.021	0.22998	-0.0131836	-0.904785	0.254883
2020-07-19 16:27:00	0.0302734	-0.906738	0.321777	0.0849609	-0.971191	0.331543
2020-07-19 16:27:00	0.0341797	-0.964355	0.28125	0.0800781	-1.09375	0.306152
2020-07-19 16:27:00	0.0668945	-1.32373	0.268066	0.0488281	-1.53955	0.263672
2020-07-19 16:27:00	0.477051	-1.2124	0.0576172	0.21582	-0.884766	0.0834961
2020-07-19 16:27:00	0.0610352	-0.808594	0.00146484	-0.110352	-0.915527	0.0888672
2020-07-19 16:27:00	-0.0415039	-0.892578	0.142578	-0.0131836	-0.84082	0.104004
2020-07-19 16:27:00	-0.0112305	-0.970703	0.14209	0.143555	-0.864258	0.219238
2020-07-19 16:27:00	0.246582	-0.808105	0.285156	0.115723	-0.798828	0.257812
2020-07-19 16:27:00	-0.0351562	-0.819336	0.206543	-0.102051	-0.967773	0.272461
2020-07-19 16:27:00	0.0742188	-0.976562	0.286133	0.119629	-0.986816	0.291992
2020-07-19 16:27:00	0.129883	-0.982422	0.304199	0.154297	-1.04053	0.345703
2020-07-19 16:27:00	0.0620117	-1.39209	0.433594	0.0893555	-1.42773	0.470703
2020-07-19 16:27:00	-0.220703	-1.28271	0.0668945	-0.187012	-0.859863	0.0683594
2020-07-19 16:27:00	-0.0737305	-0.674316	0.145996	-0.0976562	-0.885742	0.0996094
2020-07-19 16:27:01	-0.0395508	-0.885742	0.171387	-0.043457	-1.05908	0.29248
2020-07-19 16:27:01	0.311523	-1.04785	0.0942383	0.125	-0.838867	0.18457
2020-07-19 16:27:01	-0.0961914	-0.847168	0.306641	-0.128906	-0.845703	0.370117
2020-07-19 16:27:01	-0.0830078	-0.71582	0.263184	0.000488281	-0.774902	0.281738
2020-07-19 16:27:01	0.0400391	-1.00879	0.326172	0.0366211	-0.98291	0.3125
2020-07-19 16:27:01	-0.0820312	-0.992188	0.349121	-0.0322266	-1.01367	0.360352
2020-07-19 16:27:01	0.065918	-1.11816	0.397461	0.0512695	-1.41309	0.439941
2020-07-19 16:27:01	-0.0966797	-1.26172	0.381348	0.0336914	-1.05518	0.226562
2020-07-19 16:27:01	-0.0361328	-0.763184	0.115234	-0.0644531	-0.876465	0.0678711
2020-07-19 16:27:01	-0.0307617	-0.921387	0.186523	0.0888672	-0.934082	0.280762
2020-07-19 16:27:01	-0.177734	-1.09814	0.227539	-0.241699	-1.08008	0.210449
2020-07-19 16:27:01	-0.0698242	-0.812988	0.234375	0.160645	-0.810547	0.28418
2020-07-19 16:27:01	0.13916	-0.733887	0.289551	-0.164062	-0.778809	0.229004
2020-07-19 16:27:01	-0.179688	-0.994629	0.280273	0.0439453	-1.02832	0.342773
2020-07-19 16:27:01	-0.0322266	-0.914551	0.346191	-0.0859375	-0.895996	0.286621
2020-07-19 16:27:02	-0.0654297	-0.935059	0.294922	-0.0297852	-1.09131	0.276367
2020-07-19 16:27:02	-0.133301	-1.39111	0.391113	-0.266113	-1.05713	0.0224609
2020-07-19 16:27:02	-0.20459	-0.85498	-0.0795898	-0.0234375	-0.881348	0.206055
2020-07-19 16:27:02	-0.0141602	-0.973633	0.178711	-0.254395	-0.9375	0.100098
2020-07-19 16:27:02	-0.182129	-1.08936	0.116211	0.0698242	-1.04297	0.148438
2020-07-19 16:27:02	-0.0107422	-0.895508	0.185547	-0.13916	-0.881348	0.126465
2020-07-19 16:27:02	-0.198242	-1.00684	0.236328	-0.158691	-1.01562	0.227539
2020-07-19 16:27:02	-0.115234	-1.03662	0.206543	-0.0864258	-1.01758	0.246582
2020-07-19 16:27:02	-0.149902	-0.921875	0.230957	-0.205078	-0.85498	0.208008
2020-07-19 16:27:02	-0.281738	-1.4541	0.171875	-0.0307617	-1.12207	0.277344
2020-07-19 16:27:02	0.139648	-0.957031	0.0371094	0.00292969	-0.858398	0.169434
2020-07-19 16:27:02	0.133789	-0.989746	0.241211	0.0522461	-0.95752	0.152344
2020-07-19 16:27:02	0.0180664	-0.901855	0.196289	-0.0766602	-1.05078	0.206055
2020-07-19 16:27:02	-0.0834961	-0.979492	0.20459	0.0483398	-0.853027	0.29541
2020-07-19 16:27:02	0.124023	-0.793945	0.256348	0.0913086	-0.851562	0.229492
2020-07-19 16:27:02	0.0424805	-0.928711	0.213867	0.0126953	-1.01221	0.286621
2020-07-19 16:27:03	0.0439453	-0.99707	0.311523	0.0761719	-0.98877	0.328125
2020-07-19 16:27:03	0.0610352	-0.947266	0.324219	0.0634766	-0.97168	0.348633
2020-07-19 16:27:03	0.00878906	-1.05615	0.375	-0.074707	-1.54346	0.367676
2020-07-19 16:27:03	0.187988	-1.45068	0.255859	-0.0830078	-1.05469	-0.0488281
2020-07-19 16:27:03	-0.182129	-0.706055	0.0449219	-0.0839844	-0.811035	0.0351562
2020-07-19 16:27:03	0.185547	-0.948242	0.22998	0.326172	-1.04102	0.182617
2020-07-19 16:27:03	0.134277	-0.84668	0.0874023	0.121094	-1.12646	0.242676
2020-07-19 16:27:03	0.101562	-0.875977	0.244141	-0.0102539	-0.79834	0.300781
2020-07-19 16:27:03	0.00292969	-0.676758	0.23584	0.0546875	-0.654785	0.210449
2020-07-19 16:27:03	0.162598	-0.986816	0.374023	0.112305	-0.976074	0.280273
2020-07-19 16:27:03	-0.0244141	-1.00586	0.265137	-0.019043	-1.0542	0.324707
2020-07-19 16:27:03	0.0390625	-1.12598	0.375977	0.104492	-1.44971	0.447266
2020-07-19 16:27:03	0.267578	-1.44922	0.29834	0.104004	-1.08984	0.186523
2020-07-19 16:27:03	0.0581055	-0.800293	0.167969	0.0449219	-0.685547	0.0126953
2020-07-19 16:27:03	0.0869141	-0.803711	0.0771484	0.130371	-0.90625	0.256348
2020-07-19 16:27:03	0.0146484	-0.953125	0.248047	-0.143066	-1.05713	0.179688
2020-07-19 16:27:04	0.0205078	-0.846191	0.230957	0.166504	-0.767578	0.296875
2020-07-19 16:27:04	0.181641	-0.797363	0.327637	0.0957031	-0.751953	0.289551
2020-07-19 16:27:04	-0.00830078	-0.973145	0.320312	0.0161133	-1.05469	0.32959
2020-07-19 16:27:04	0.0844727	-0.959473	0.257324	0.13916	-0.932129	0.337402
2020-07-19 16:27:04	0.0834961	-1.0498	0.375488	-0.11084	-1.5791	0.401855
2020-07-19 16:27:04	0.138672	-1.44727	0.40625	0.135742	-1.04102	0.0151367
2020-07-19 16:27:04	-0.0810547	-0.612305	0.0751953	-0.0078125	-0.691895	0.191895
2020-07-19 16:27:04	0.146973	-0.907227	0.206055	0.0527344	-0.982422	0.231445
2020-07-19 16:27:04	0.16748	-1.07812	0.126953	0.1875	-1.18799	0.114258
2020-07-19 16:27:04	0.130371	-0.939941	0.339844	-0.0551758	-0.873047	0.339355
2020-07-19 16:27:04	-0.129395	-0.823242	0.260254	0.0883789	-0.662109	0.233887
2020-07-19 16:27:04	0.249023	-0.88916	0.273438	0.151855	-1.0332	0.270508
2020-07-19 16:27:04	-0.00488281	-0.873047	0.21875	-0.0249023	-0.910645	0.274414
2020-07-19 16:27:04	0.0166016	-1.03076	0.338379	0.0888672	-0.941895	0.375488
2020-07-19 16:27:04	-0.0771484	-0.98584	0.316406	-0.10791	-1.32812	0.273926
2020-07-19 16:27:05	0.210449	-1.16162	0.230469	0.255371	-1.40576	0.0390625
2020-07-19 16:27:05	0.230957	-1.01172	-0.0117188	0.370605	-0.683105	0.00683594
2020-07-19 16:27:05	0.034668	-0.911133	0.059082	0.0620117	-1.16895	0.179199
2020-07-19 16:27:05	0.253906	-0.95459	0.081543	0.286621	-0.935059	0.0175781
2020-07-19 16:27:05	0.34082	-1.05176	0.140625	0.253418	-0.999023	0.0917969
2020-07-19 16:27:05	0.194824	-0.953125	0.122559	0.143066	-0.944336	0.14209
2020-07-19 16:27:05	0.183594	-0.966309	0.0771484	0.20459	-1.125	0.126953
2020-07-19 16:27:05	0.175293	-1.02539	0.187988	0.112305	-0.977051	0.210938
2020-07-19 16:27:05	0.125977	-0.956543	0.151367	0.0854492	-0.993164	0.125
2020-07-19 16:27:05	-0.0561523	-0.842773	0.145508	-0.0473633	-0.935547	0.0302734
2020-07-19 16:27:05	0.0991211	-1.14307	0.349121	0.195312	-1.19189	0.372559
2020-07-19 16:27:05	0.101562	-1.10498	0.19873	-0.0732422	-0.976074	0.254883
2020-07-19 16:27:05	-0.0288086	-0.851074	0.265137	0.0810547	-0.806152	0.270508
2020-07-19 16:27:05	0.027832	-0.800293	0.244141	0.00878906	-0.912598	0.23584
2020-07-19 16:27:05	0.0893555	-0.941895	0.244629	0.050293	-0.939453	0.305176
2020-07-19 16:27:05	0.0180664	-0.926758	0.299316	-0.0537109	-0.947754	0.305664
2020-07-19 16:27:06	-0.0537109	-0.961914	0.266113	0.00292969	-1.04688	0.308594
2020-07-19 16:27:06	0.0732422	-1.35107	0.319336	0.134766	-1.39355	0.279297
2020-07-19 16:27:06	0.258789	-1.18066	0.12207	0.0483398	-0.842285	0.164062
2020-07-19 16:27:06	-0.065918	-0.809082	0.0932617	-0.114746	-0.888672	0.0522461
2020-07-19 16:27:06	0.0859375	-0.862793	0.195801	0.126953	-1.04639	0.274414
2020-07-19 16:27:06	0.151855	-1.00781	0.171387	0.248047	-0.818848	0.185547
2020-07-19 16:27:06	0.149414	-0.746582	0.265625	0.0717773	-0.776367	0.260254
2020-07-19 16:27:06	0.050293	-0.818848	0.220215	0.0908203	-0.952148	0.249512
2020-07-19 16:27:06	0.198242	-0.950195	0.255371	0.259277	-0.995117	0.25293
2020-07-19 16:27:06	0.182617	-1.01318	0.293945	0.117188	-1.17188	0.311035
2020-07-19 16:27:06	0.149414	-1.68408	0.37793	-0.0537109	-1.42578	0.106934
2020-07-19 16:27:06	-0.153809	-1.07959	0.10498	0.0454102	-0.920898	0.20459
2020-07-19 16:27:06	0.019043	-0.704102	0.125977	-0.0512695	-0.64502	-0.0117188
2020-07-19 16:27:06	-0.131836	-0.760254	0.0830078	0.00683594	-1.14648	0.282227
2020-07-19 16:27:06	0.268066	-0.999023	0.050293	0.128418	-0.874512	0.185059
2020-07-19 16:27:06	-0.103027	-0.974609	0.311035	-0.0595703	-0.851562	0.255371
2020-07-19 16:27:07	0.0449219	-0.804199	0.213867	0.078125	-0.92041	0.240234
2020-07-19 16:27:07	0.0766602	-0.993164	0.282227	0.0322266	-0.919922	0.25293
2020-07-19 16:27:07	-0.0307617	-0.998535	0.241211	-0.0444336	-1.07617	0.292969
2020-07-19 16:27:07	0.0756836	-1.35889	0.396973	0.00390625	-1.48096	0.399902
2020-07-19 16:27:07	0.231934	-1.30225	0.137207	0.144043	-0.964844	0.220703
2020-07-19 16:27:07	0.0209961	-0.710449	0.145996	-0.0488281	-0.83252	0.0488281
2020-07-19 16:27:07	-0.0600586	-0.818359	0.109375	0.0229492	-0.92041	0.233887
2020-07-19 16:27:07	-0.122559	-0.978516	0.149902	-0.0605469	-0.985352	0.194336
2020-07-19 16:27:07	0.102539	-0.827637	0.254395	0.216797	-0.742676	0.269043
2020-07-19 16:27:07	0.0883789	-0.791992	0.331543	-0.219727	-0.989746	0.315918
2020-07-19 16:27:07	-0.0444336	-0.979004	0.270996	0.0205078	-0.979492	0.308594
2020-07-19 16:27:07	0.00732422	-0.909668	0.296875	-0.0219727	-0.921875	0.287598
2020-07-19 16:27:07	-0.0151367	-1.06055	0.27832	-0.129883	-1.47949	0.26416
2020-07-19 16:27:07	-0.254395	-1.18018	0.0512695	-0.280762	-1.08252	-0.0273438
2020-07-19 16:27:07	-0.019043	-0.894531	0.15332	-0.0332031	-0.852051	0.0541992
2020-07-19 16:27:08	-0.208008	-0.80957	0.00292969	-0.23584	-1.09912	0.160645
2020-07-19 16:27:08	0.135742	-1.11816	0.100098	0.0927734	-0.92334	0.104492
2020-07-19 16:27:08	-0.143066	-0.868164	0.179688	-0.187012	-1.00537	0.227051
2020-07-19 16:27:08	-0.0810547	-0.865723	0.161621	-0.137207	-0.925781	0.163086
2020-07-19 16:27:08	-0.0981445	-1.0083	0.208496	-0.164551	-0.960938	0.190918
2020-07-19 16:27:08	-0.300781	-1.02051	0.0927734	-0.0766602	-1.24512	0.223633
2020-07-19 16:27:08	0.0356445	-1.20508	0.229004	-0.166504	-0.958008	-0.154785
2020-07-19 16:27:08	0.0439453	-0.909668	-0.0698242	-0.106445	-1.07617	0.174316
2020-07-19 16:27:08	-0.0605469	-1.24951	0.171387	-0.0126953	-0.949707	0.0595703
2020-07-19 16:27:08	-0.258301	-0.987305	0.0644531	-0.00488281	-0.981445	0.131348
2020-07-19 16:27:08	0.0727539	-0.943359	0.175293	-0.0981445	-0.82373	0.126465
2020-07-19 16:27:08	-0.255859	-0.916504	0.0292969	0.0146484	-1.08984	0.0878906
2020-07-19 16:27:08	0.0551758	-0.983398	0.185547	-0.0356445	-0.95166	0.230957
2020-07-19 16:27:08	-0.0917969	-1.01318	0.207031	-0.065918	-0.931152	0.184082
2020-07-19 16:27:08	-0.0131836	-0.991211	0.238281	-0.0605469	-1.03906	0.299316
2020-07-19 16:27:08	-0.12207	-1.36768	0.217285	-0.273438	-1.13867	0.14209
2020-07-19 16:27:09	-0.33252	-0.950195	-0.0942383	-0.0449219	-0.747559	-0.0268555
2020-07-19 16:27:09	0.111328	-0.994141	0.123047	0.356445	-1.01807	0.220703
2020-07-19 16:27:09	-0.065918	-0.810059	0.129395	-0.280273	-1.18994	0.229004
2020-07-19 16:27:09	-0.134766	-1.00293	0.207031	-0.00634766	-0.804199	0.206055
2020-07-19 16:27:09	0.0336914	-0.807617	0.248535	0.00976562	-0.824219	0.243164
2020-07-19 16:27:09	0.0639648	-0.895996	0.3125	0.00146484	-1.04395	0.349609
2020-07-19 16:27:09	-0.0927734	-1.01367	0.291504	-0.114746	-1.12598	0.342285
2020-07-19 16:27:09	-0.0458984	-1.04346	0.348145	0.0444336	-1.31494	0.314453
2020-07-19 16:27:09	0.15918	-1.22803	0.31543	0.132812	-1.18018	0.203125
2020-07-19 16:27:09	-0.034668	-0.976562	0.112305	0.105957	-0.725098	0.0175781
2020-07-19 16:27:09	0.0795898	-0.833008	0.0200195	0.0947266	-0.901367	0.207031
2020-07-19 16:27:09	0.108398	-1.05615	0.25293	0.00244141	-1	0.169922
2020-07-19 16:27:09	0.0209961	-0.937988	0.195312	0.15332	-0.831055	0.249512
2020-07-19 16:27:09	0.170898	-0.831543	0.296875	0.0839844	-0.793945	0.269043
2020-07-19 16:27:09	0.03125	-0.857422	0.22168	0.0385742	-1.00195	0.288086
2020-07-19 16:27:09	0.0976562	-0.944824	0.275879	0.195312	-1.01367	0.256836
2020-07-19 16:27:10	0.0913086	-1.02148	0.341797	-0.0541992	-1.34766	0.328125
2020-07-19 16:27:10	0.107422	-1.59326	0.477539	-0.0263672	-1.19824	-0.0244141
2020-07-19 16:27:10	-0.124023	-0.724121	0.0791016	-0.00585938	-0.620605	0.237305
2020-07-19 16:27:10	0.0498047	-0.899414	0.16748	0.0288086	-0.783691	0.155273
2020-07-19 16:27:10	-0.0688477	-1.0376	0.177734	0.144043	-1.13232	0.116699
2020-07-19 16:27:10	0.133301	-0.995605	0.200684	-0.0820312	-0.842773	0.329102
2020-07-19 16:27:10	-0.15625	-0.864746	0.312988	-0.00732422	-0.731445	0.272461
2020-07-19 16:27:10	0.0698242	-0.787598	0.218262	0.118164	-1.02295	0.295898
2020-07-19 16:27:10	0.0385742	-1.06494	0.260742	-0.0336914	-1.03271	0.232422
2020-07-19 16:27:10	0.09375	-1.01611	0.338379	0.166016	-1.42432	0.253418
2020-07-19 16:27:10	0.205078	-1.30615	0.108887	0.168945	-1.13818	0.090332
2020-07-19 16:27:10	-0.0209961	-0.812012	0.0966797	0.0527344	-0.669922	0.0688477
2020-07-19 16:27:10	0.0405273	-0.867676	0.102051	0.150391	-1.04346	0.188965
2020-07-19 16:27:10	0.103516	-1.03027	0.143066	-0.0463867	-1.09961	0.09375
2020-07-19 16:27:10	0.074707	-1.02686	0.189941	0.244629	-0.855957	0.299316
2020-07-19 16:27:11	0.228027	-0.773926	0.228027	0.135742	-0.866211	0.209961
2020-07-19 16:27:11	0.0141602	-1.00586	0.169922	0.0976562	-1.01709	0.239746
2020-07-19 16:27:11	0.0952148	-0.969238	0.247559	-0.0556641	-0.991211	0.230469
2020-07-19 16:27:11	-0.0927734	-1.33936	0.120605	0.143555	-1.14062	0.179199
2020-07-19 16:27:11	-0.124512	-0.96582	0.0102539	0.228027	-0.822754	0.117188
2020-07-19 16:27:11	0.318848	-0.98584	0.204102	0.0917969	-1.07764	0.179688
2020-07-19 16:27:11	0.0844727	-0.948242	-0.00341797	0.0991211	-1.12402	0.0473633
2020-07-19 16:27:11	0.0869141	-1.09717	0.132324	-0.114746	-0.959473	0.114258
2020-07-19 16:27:11	-0.0825195	-0.930176	0.151855	0.154785	-0.894043	0.0883789
2020-07-19 16:27:11	0.198242	-0.888672	0.0253906	-0.00927734	-0.998535	0.0678711
2020-07-19 16:27:11	-0.0473633	-1.06543	0.111816	0.0268555	-1.02979	0.0722656
2020-07-19 16:27:11	0.0366211	-0.957031	0.046875	0.027832	-0.916016	0.0151367
2020-07-19 16:27:11	-0.00439453	-0.94873	-0.065918	0.00878906	-1.18555	0.0112305
2020-07-19 16:27:11	0.324219	-1.12305	0.0668945	0.318359	-1.07812	0.200684
2020-07-19 16:27:11	0.137207	-1.19678	0.248535	0.0302734	-0.930176	0.160645
2020-07-19 16:27:11	0.237305	-0.798828	0.120117	0.279785	-0.907227	0.202637
2020-07-19 16:27:12	0.211914	-0.958984	0.116699	0.177734	-0.924316	0.174316
2020-07-19 16:27:12	0.246094	-0.914551	0.214355	0.272461	-0.865234	0.207031
2020-07-19 16:27:12	0.328125	-0.862793	0.306641	0.310059	-0.851074	0.27002
2020-07-19 16:27:12	0.230957	-0.895996	0.214844	0.263672	-1.5293	0.245605
2020-07-19 16:27:12	-0.0566406	-1.31055	0.125	-0.0673828	-1.16016	0.0302734
2020-07-19 16:27:12	0.101074	-1.13037	0.20459	-0.0908203	-1.06006	0.0751953
2020-07-19 16:27:12	-0.0219727	-0.941406	0.097168	-0.0786133	-1.01807	0.143555
2020-07-19 16:27:12	0.0214844	-0.962402	0.118164	0.12793	-0.900391	0.15625
2020-07-19 16:27:12	0.000488281	-0.860352	0.201172	-0.0415039	-0.824219	0.197266
2020-07-19 16:27:12	0.0258789	-0.783203	0.17334	0.124023	-0.856934	0.186035
2020-07-19 16:27:12	0.090332	-0.918945	0.213867	0.0634766	-0.932617	0.262695
2020-07-19 16:27:12	0.105469	-0.910645	0.229004	0.00292969	-0.973633	0.208496
2020-07-19 16:27:12	-0.065918	-1.08398	0.244141	0.0336914	-1.2041	0.311035
2020-07-19 16:27:12	0.134277	-1.55664	0.323242	0.366211	-1.30859	0.17041
2020-07-19 16:27:12	0.224121	-1.06836	0.191406	-0.0405273	-0.827148	0.0629883
2020-07-19 16:27:12	-0.0551758	-0.642578	-0.00488281	-0.0351562	-0.802734	0.0458984
2020-07-19 16:27:13	0.17334	-0.960449	0.220215	0.0864258	-0.980957	0.155273
2020-07-19 16:27:13	-0.0351562	-1.01709	0.161133	0.0986328	-0.87793	0.213867
2020-07-19 16:27:13	0.228027	-0.820801	0.317383	0.140137	-0.80127	0.34375
2020-07-19 16:27:13	-0.0361328	-0.795898	0.28125	-0.0537109	-0.856934	0.255371
2020-07-19 16:27:13	0.0166016	-1.00781	0.321289	0.0922852	-1.02783	0.309082
2020-07-19 16:27:13	0.0834961	-1.00244	0.400879	0.0795898	-1.35254	0.380859
2020-07-19 16:27:13	0.116699	-1.44385	0.480957	-0.146973	-1.29004	0.183594
2020-07-19 16:27:13	-0.204102	-0.972656	0.140137	-0.0732422	-0.742676	0.161621
2020-07-19 16:27:13	-0.114258	-0.791016	0.0610352	-0.128418	-0.834961	0.156738
2020-07-19 16:27:13	0.0146484	-1.00684	0.292969	0.197754	-0.977051	0.145996
2020-07-19 16:27:13	0.158203	-0.899414	0.188477	-0.0957031	-0.822754	0.293945
2020-07-19 16:27:13	-0.17627	-0.882324	0.325684	-0.0224609	-0.793945	0.293457
2020-07-19 16:27:13	0	-0.890625	0.271973	-0.0375977	-0.998535	0.291016
2020-07-19 16:27:13	-0.0732422	-0.974609	0.292969	-0.0722656	-0.981445	0.305664
2020-07-19 16:27:13	-0.00927734	-1.01318	0.32373	0.134277	-1.06982	0.37207
2020-07-19 16:27:14	0.050293	-1.42578	0.412109	-0.0712891	-1.1543	0.202148
2020-07-19 16:27:14	-0.0581055	-0.838379	-0.00683594	-0.0395508	-0.775391	0.110352
2020-07-19 16:27:14	-0.0317383	-1.11865	0.186523	-0.0844727	-1.03467	0.0883789
2020-07-19 16:27:14	-0.166992	-1.02295	0.208984	-0.297363	-1.20166	0.0800781
2020-07-19 16:27:14	0.0385742	-0.959473	0.231445	0.191406	-0.818848	0.260742
2020-07-19 16:27:14	0.043457	-0.722168	0.205566	-0.17627	-0.756836	0.161133
2020-07-19 16:27:14	-0.118652	-1.05322	0.265625	-0.00927734	-1.02344	0.225098
2020-07-19 16:27:14	-0.046875	-0.903809	0.189453	-0.105957	-0.841309	0.158691
2020-07-19 16:27:14	-0.0639648	-0.884766	0.189941	0.0561523	-0.941895	0.285645
2020-07-19 16:27:14	-0.294922	-1.79932	0.202637	-0.373535	-0.967773	-0.0395508
2020-07-19 16:27:14	-0.317871	-0.982422	-0.150879	0.158203	-0.903809	0.121094
2020-07-19 16:27:14	0.141113	-1.03027	0.20752	-0.411621	-0.90625	0.0498047
2020-07-19 16:27:14	-0.355469	-1.1377	0.0229492	0.0810547	-1.04785	0.0908203
2020-07-19 16:27:14	-0.0732422	-0.884766	0.132324	-0.116699	-0.913574	0.151367
2020-07-19 16:27:14	-0.15332	-0.913574	0.194824	-0.255859	-0.984863	0.214355
2020-07-19 16:27:14	-0.205566	-1.08203	0.227051	-0.191895	-1.01318	0.266602
2020-07-19 16:27:15	-0.204102	-0.995605	0.261719	-0.229492	-0.951172	0.28125
2020-07-19 16:27:15	-0.21582	-0.94873	0.261719	-0.209473	-1.354	0.150391
2020-07-19 16:27:15	-0.050293	-0.92627	0.158203	-0.0668945	-0.835938	0.0141602
2020-07-19 16:27:15	-0.0302734	-1.0332	0.126465	0.139648	-1.26953	0.314941
2020-07-19 16:27:15	-0.114746	-0.927246	0.248535	-0.216309	-1.05273	0.208984
2020-07-19 16:27:15	0.0366211	-0.999512	0.307617	-0.0566406	-0.788086	0.270996
2020-07-19 16:27:15	-0.0639648	-0.740723	0.287598	-0.00146484	-0.741211	0.256348
2020-07-19 16:27:15	0.0263672	-0.88623	0.233887	-0.0615234	-0.984863	0.327148
2020-07-19 16:27:15	-0.027832	-0.899414	0.284668	0.11377	-0.902344	0.349121
2020-07-19 16:27:15	0.120117	-0.916992	0.34668	0.0585938	-0.907715	0.327148
2020-07-19 16:27:15	0.0244141	-1.0415	0.375	-0.0273438	-1.08936	0.450195
2020-07-19 16:27:15	0.03125	-1.19434	0.386719	0.239746	-1.40479	0.410645
2020-07-19 16:27:15	-0.3125	-1.13965	-0.00292969	-0.24707	-0.807129	0.0493164
2020-07-19 16:27:15	-0.0180664	-0.722656	0.197266	0.00878906	-0.992188	0.168457
2020-07-19 16:27:15	0.166992	-0.912109	0.318359	0.0996094	-0.916504	0.130371
2020-07-19 16:27:15	0.00488281	-0.996094	0.149414	0.0185547	-0.977539	0.256836
2020-07-19 16:27:16	-0.00732422	-0.845703	0.330078	-0.0595703	-0.836914	0.287598
2020-07-19 16:27:16	0.00683594	-0.771484	0.253906	0.0224609	-0.825195	0.255371
2020-07-19 16:27:16	0.0380859	-0.945312	0.319824	-0.00292969	-0.904785	0.271484
2020-07-19 16:27:16	0.00341797	-1.07031	0.295898	-0.0761719	-1.14404	0.349609
2020-07-19 16:27:16	0.0883789	-1.2832	0.40918	-0.00585938	-1.35938	0.400879
2020-07-19 16:27:16	0.171875	-1.27734	0.183594	0.23584	-0.879395	0.162598
2020-07-19 16:27:16	0.0673828	-0.725098	0.147461	0.135742	-0.772949	0.101562
2020-07-19 16:27:16	0.224609	-0.844238	0.0717773	0.182129	-1.02393	0.18457
2020-07-19 16:27:16	0.0317383	-1.16113	0.181641	-0.0966797	-1.04004	0.101074
2020-07-19 16:27:16	0.131836	-0.819824	0.222656	0.19873	-0.774414	0.304199
2020-07-19 16:27:16	0.176758	-0.748047	0.237305	0.123047	-0.800293	0.183105
2020-07-19 16:27:16	0.0839844	-0.980957	0.148438	0.150391	-1.00684	0.288086
2020-07-19 16:27:16	0.159668	-1.03906	0.321777	0.140625	-1.02832	0.318848
2020-07-19 16:27:16	0.12207	-1.12695	0.360352	0.129395	-1.4458	0.374512
2020-07-19 16:27:16	0.160156	-1.26123	0.239746	0.106445	-1.00146	0.124023
2020-07-19 16:27:17	-0.0200195	-0.719238	0.0722656	-0.0078125	-0.751953	0.0439453
2020-07-19 16:27:17	0.0629883	-0.958008	0.167969	0.0703125	-1.04785	0.26123
2020-07-19 16:27:17	0.180176	-1.021	0.165039	0.317871	-1.16016	0.131348
2020-07-19 16:27:17	0.178223	-0.820312	0.26416	-0.0576172	-0.872559	0.353027
2020-07-19 16:27:17	-0.0517578	-0.800781	0.241699	0.10791	-0.676758	0.156738
2020-07-19 16:27:17	0.142578	-0.939941	0.228027	0.115723	-1.02539	0.32373
2020-07-19 16:27:17	0.119141	-0.982422	0.261719	0.0522461	-0.928223	0.208984
2020-07-19 16:27:17	0.0654297	-0.981445	0.345703	-0.00976562	-1.04541	0.369141
2020-07-19 16:27:17	-0.102539	-1.16943	0.246094	0.0185547	-1.27148	0.245605
2020-07-19 16:27:17	0.274414	-1.30615	0.0136719	0.248535	-0.922363	0.0322266
2020-07-19 16:27:17	0.375977	-0.787109	-0.0102539	0.145508	-0.947754	0.0649414
2020-07-19 16:27:17	0.0668945	-1.12646	0.257812	0.127441	-0.962891	0.133789
2020-07-19 16:27:17	0.223633	-0.93457	-0.03125	0.368652	-0.996582	0.175293
2020-07-19 16:27:17	0.356445	-1.04053	0.121582	0.25	-0.946777	0.0849609
2020-07-19 16:27:17	0.0908203	-0.983887	0.103516	0.0742188	-1.0127	0.0913086
2020-07-19 16:27:17	0.165039	-1.00879	0.101562	0.231934	-0.967285	0.149414
2020-07-19 16:27:18	0.155273	-0.95459	0.147461	0.127441	-0.889648	0.115723
2020-07-19 16:27:18	0.0131836	-1.05713	0.015625	-0.0703125	-1.06934	0.101074
2020-07-19 16:27:18	0.00244141	-1.06348	0.219238	0.243652	-1.19971	0.217773
2020-07-19 16:27:18	0.0351562	-1.14941	0.155762	-0.0898438	-1.02979	0.191895
2020-07-19 16:27:18	-0.114258	-0.891602	0.176758	-0.0537109	-0.860352	0.199707
2020-07-19 16:27:18	0.0268555	-0.842285	0.144043	-0.0708008	-0.875	0.180176
2020-07-19 16:27:18	-0.0405273	-0.939941	0.214355	0.019043	-0.942871	0.168457
2020-07-19 16:27:18	-0.0200195	-0.952637	0.228516	0.000976562	-0.98584	0.297852
2020-07-19 16:27:18	0.0488281	-0.979492	0.22168	-0.0102539	-1.00146	0.209961
2020-07-19 16:27:18	-0.00585938	-1.02783	0.29248	0.0605469	-1.3252	0.266113
2020-07-19 16:27:18	0.155762	-1.55518	0.222656	0.32666	-1.00488	0.0761719
2020-07-19 16:27:18	0.128906	-0.650391	0.116699	0.0283203	-0.929199	0.113281
2020-07-19 16:27:18	0.0292969	-1.00586	0.328613	-0.00585938	-0.994141	0.273926
2020-07-19 16:27:18	0.00146484	-0.927246	0.10791	0.126953	-0.977539	0.192871
2020-07-19 16:27:18	0.250488	-0.836914	0.260742	0.205078	-0.687988	0.259277
2020-07-19 16:27:18	0.135742	-0.665039	0.26416	0.0263672	-0.870117	0.276367
2020-07-19 16:27:19	0.0976562	-1.01025	0.229004	0.188965	-1.02637	0.256348
2020-07-19 16:27:19	0.140137	-0.981445	0.351562	0.0668945	-0.942871	0.337402
2020-07-19 16:27:19	0.0986328	-1.36133	0.311523	0.178223	-1.55908	0.393555
2020-07-19 16:27:19	-0.130371	-1.23779	0.0527344	-0.0678711	-0.992188	0.134766
2020-07-19 16:27:19	0.0224609	-0.825684	0.199219	-0.0488281	-0.724121	0.0786133
2020-07-19 16:27:19	-0.000976562	-0.712891	0.0727539	-0.0761719	-0.993652	0.288574
2020-07-19 16:27:19	0.0571289	-1.05713	0.13623	0.161133	-0.998047	0.140137
2020-07-19 16:27:19	0.00927734	-0.880859	0.32959	-0.0751953	-0.841797	0.287598
2020-07-19 16:27:19	0.00439453	-0.786621	0.250977	0.03125	-0.861328	0.245117
2020-07-19 16:27:19	0.0136719	-0.939453	0.251953	0.0117188	-0.936523	0.335449
2020-07-19 16:27:19	0.0078125	-0.965332	0.25293	-0.0117188	-1.05957	0.297363
2020-07-19 16:27:19	0.0356445	-1.08057	0.381348	0.0566406	-1.62891	0.408203
2020-07-19 16:27:19	0.0180664	-1.4126	0.263184	0.319336	-1.0542	0.0449219
2020-07-19 16:27:19	0.0620117	-0.725586	0.143555	0.0595703	-0.777344	0.128418
2020-07-19 16:27:19	-0.09375	-0.899414	0.148926	-0.0410156	-0.856445	0.119141
2020-07-19 16:27:20	-0.0151367	-1.0083	0.13916	-0.0859375	-1.06689	0.126465
2020-07-19 16:27:20	0.120605	-0.887695	0.246094	0.248047	-0.806641	0.27832
2020-07-19 16:27:20	0.17041	-0.733398	0.28125	-0.0703125	-0.795898	0.245605
2020-07-19 16:27:20	-0.117188	-0.972656	0.242676	0.015625	-0.987793	0.294922
2020-07-19 16:27:20	0.0405273	-0.998047	0.256348	0.0517578	-0.970215	0.29248
2020-07-19 16:27:20	-0.0473633	-1.07422	0.33252	-0.125977	-1.72021	0.252441
2020-07-19 16:27:20	-0.111328	-1.26074	0.0273438	-0.208984	-1.09863	0.0297852
2020-07-19 16:27:20	-0.012207	-0.893555	0.182129	-0.0112305	-0.735352	0.00390625
2020-07-19 16:27:20	-0.166992	-0.704102	-0.115723	-0.294434	-0.951172	-0.00634766
2020-07-19 16:27:20	-0.0478516	-1.16748	0.0683594	0.229004	-1.14014	0.0253906
2020-07-19 16:27:20	0.0400391	-0.906738	0.101074	-0.11377	-0.987793	0.216797
2020-07-19 16:27:20	-0.13916	-0.925293	0.174316	-0.129883	-0.86084	0.154785
2020-07-19 16:27:20	-0.0668945	-0.967773	0.102539	0.0244141	-0.990723	0.150879
2020-07-19 16:27:20	-0.0117188	-1.01074	0.152832	-0.0576172	-1.15186	0.129883
2020-07-19 16:27:20	-0.0380859	-1.28613	0.153809	0.078125	-1.10059	0.106934
2020-07-19 16:27:20	0.0351562	-0.889648	-0.00585938	0.0839844	-0.94043	0.0874023
2020-07-19 16:27:21	-0.294434	-1.24268	0.263184	-0.0151367	-0.977051	0.141602
2020-07-19 16:27:21	-0.126953	-0.893066	-0.012207	-0.0512695	-0.957031	0.0185547
2020-07-19 16:27:21	0.0571289	-0.936523	0.149902	-0.0463867	-0.857422	0.0952148
2020-07-19 16:27:21	-0.11084	-0.946289	0.0332031	0.0332031	-1.12793	0.0527344
2020-07-19 16:27:21	0.151367	-1.03906	0.123535	0.0820312	-0.977051	0.209473
2020-07-19 16:27:21	-0.0112305	-1.06543	0.266113	-0.0410156	-1.05029	0.26709
2020-07-19 16:27:21	-0.0253906	-0.941406	0.225586	-0.0649414	-0.890137	0.17334
2020-07-19 16:27:21	-0.0541992	-0.867188	0.228027	-0.0986328	-1.25049	0.194824
2020-07-19 16:27:21	-0.0336914	-1.27979	0.269531	-0.323242	-1.02783	-0.142578
2020-07-19 16:27:21	-0.121094	-0.910645	-0.00292969	0.221191	-1.19873	0.256348
2020-07-19 16:27:21	0.268066	-0.898438	0.141602	-0.15625	-0.79834	0.101074
2020-07-19 16:27:21	-0.172363	-1.04883	0.211426	0.0234375	-0.913086	0.179688
2020-07-19 16:27:21	0.0170898	-0.799316	0.154785	-0.0810547	-0.858887	0.160156
2020-07-19 16:27:21	-0.03125	-0.923828	0.199219	0.074707	-0.978027	0.297852
2020-07-19 16:27:21	-0.114746	-0.979492	0.269531	-0.193359	-0.976562	0.259277
2020-07-19 16:27:21	-0.108398	-1.04492	0.271484	-0.0571289	-1.13232	0.354492
2020-07-19 16:27:22	0.0664062	-1.29639	0.327637	0.0439453	-1.38818	0.106445
2020-07-19 16:27:22	0.298828	-1.03027	-0.0317383	-0.0429688	-0.848145	0.109375
2020-07-19 16:27:22	-0.00634766	-0.885254	0.0600586	0.0541992	-0.886719	0.0493164
2020-07-19 16:27:22	0.0571289	-0.894043	0.191406	0.0844727	-0.991699	0.097168
2020-07-19 16:27:22	0.043457	-1.03174	0.135254	0.0776367	-0.946777	0.210938
2020-07-19 16:27:22	0.0952148	-0.853516	0.22998	0.112793	-0.84668	0.265137
2020-07-19 16:27:22	0.102539	-0.876465	0.24707	0.0664062	-0.929688	0.203125
2020-07-19 16:27:22	0.0200195	-0.964355	0.268555	0.065918	-0.931641	0.268555
2020-07-19 16:27:22	0.131836	-1.00098	0.237793	0.217285	-1.00879	0.258789
2020-07-19 16:27:22	0.0693359	-1.15283	0.273926	0.0185547	-1.68359	0.37207
2020-07-19 16:27:22	0.0214844	-1.25684	0.18457	-0.165039	-0.986816	0.0888672
2020-07-19 16:27:22	-0.00585938	-0.703613	0.169434	-0.0776367	-0.705078	0.0375977
2020-07-19 16:27:22	0.00732422	-0.76123	0.104492	-0.050293	-0.963379	0.225098
2020-07-19 16:27:22	0.163086	-1.01367	0.230957	0.182617	-1.17627	0.123047
2020-07-19 16:27:22	0.0454102	-0.838867	0.289551	-0.120605	-0.887695	0.376953
2020-07-19 16:27:23	-0.0336914	-0.790039	0.336914	0.0703125	-0.697266	0.221191
2020-07-19 16:27:23	0.209961	-0.947266	0.290527	0.108887	-0.973145	0.275391
2020-07-19 16:27:23	0.0205078	-1.03564	0.223145	-0.0126953	-0.97998	0.332031
2020-07-19 16:27:23	0.17627	-1.36816	0.381348	0.272461	-1.46582	0.414062
2020-07-19 16:27:23	0.179199	-1.104	0.0219727	0.125488	-0.821289	0.106934
2020-07-19 16:27:23	0.115723	-0.731934	0.159668	0.0742188	-0.852539	0.090332
2020-07-19 16:27:23	0.147949	-0.910156	0.196777	0.255371	-0.989258	0.207031
2020-07-19 16:27:23	0.0454102	-1.00586	0.103027	0.0634766	-1.03027	0.236816
2020-07-19 16:27:23	0.203613	-0.812988	0.287598	0.259277	-0.791992	0.296387
2020-07-19 16:27:23	0.146973	-0.865723	0.287109	0.0292969	-0.92334	0.242676
2020-07-19 16:27:23	0.11084	-0.96875	0.246582	0.174805	-0.974121	0.284668
2020-07-19 16:27:23	0.12207	-1.0249	0.341797	0.0327148	-0.979492	0.331055
2020-07-19 16:27:23	0.0532227	-1.34521	0.200195	0.226562	-1.26611	0.213867
2020-07-19 16:27:23	0.0131836	-1.0874	0.0708008	0.0595703	-0.779297	0.163574
2020-07-19 16:27:23	0.146973	-0.785156	0.162598	0.164551	-0.962891	0.125977
2020-07-19 16:27:23	-0.00341797	-1.11377	0.196289	0.102051	-1.14307	0.0834961
2020-07-19 16:27:24	0.231934	-1.15723	0.0976562	0.00537109	-0.937012	0.258789

## Sheet: strain sensor (Exercise 2)
time(second)	Voltage
79	1.0133
79.1	1.00598
79.2	1.00598
79.3	1.00923
79.4	1.00923
79.5	1.00192
79.6	1.00923
79.7	1.00923
79.8	1.00598
79.9	0.998666
80	0.998666
80.1	1.00192
80.2	0.998666
80.3	0.998666
80.4	1.00192
80.5	1.00192
80.6	0.998666
80.7	0.998666
80.8	0.998666
80.9	0.998666
81	0.998666
81.1	1.00192
81.2	0.998666
81.3	0.998666
81.4	1.00192
81.5	1.00192
81.6	0.998666
81.7	0.998666
81.8	1.00192
81.9	1.00192
82	0.998666
82.1	0.998666
82.2	1.00192
82.3	0.998666
82.4	0.998666
82.5	1.00192
82.6	1.00192
82.7	1.00192
82.8	0.998666
82.9	1.00192
83	1.00192
83.1	0.998666
83.2	0.998666
83.3	1.00192
83.4	1.00192
83.5	0.994601
83.6	0.994601
83.7	0.998666
83.8	1.00192
83.9	0.998666
84	1.00192
84.1	1.00192
84.2	0.998666
84.3	0.998666
84.4	1.00192
84.5	0.998666
84.6	0.987284
84.7	0.987284
84.8	0.991349
84.9	0.991349
85	1.00192
85.1	1.00598
85.2	1.00192
85.3	1.00192
85.4	1.00598
85.5	1.00598
85.6	1.00598
85.7	1.00598
85.8	1.00598
85.9	1.00192
86	1.00598
86.1	1.00598
86.2	1.00192
86.3	1.00192
86.4	1.00598
86.5	1.00192
86.6	1.00192
86.7	1.00598
86.8	1.00598
86.9	1.00598
87	1.00192
87.1	1.00192
87.2	1.00598
87.3	1.00192
87.4	1.00598
87.5	1.00192
87.6	1.00598
87.7	1.00598
87.8	1.00598
87.9	1.00192
88	1.00192
88.1	1.00598
88.2	1.00598
88.3	1.00598
88.4	1.00598
88.5	0.998666
88.6	1.00598
88.7	1.00192
88.8	1.00192
88.9	0.998666
89	0.998666
89.1	1.00192
89.2	1.00192
89.3	0.998666
89.4	0.998666
89.5	1.00598
89.6	1.00598
89.7	1.00598
89.8	1.00598
89.9	1.00598
90	1.00598
90.1	0.991349
90.2	0.987284
90.3	0.994601
90.4	0.991349
90.5	0.998666
90.6	0.998666
90.7	0.991349
90.8	0.994601
90.9	0.998666
91	0.998666
91.1	0.991349
91.2	0.994601
91.3	0.994601
91.4	0.994601
91.5	0.998666
91.6	1.00192
91.7	0.994601
91.8	0.994601
91.9	0.998666
92	0.998666
92.1	0.991349
92.2	0.991349
92.3	0.998666
92.4	0.998666
92.5	0.998666
92.6	0.994601
92.7	0.991349
92.8	0.991349
92.9	0.994601
93	0.994601
93.1	0.998666
93.2	0.994601
93.3	0.994601
93.4	0.991349
93.5	0.991349
93.6	0.994601
93.7	0.994601
93.8	0.991349
93.9	0.991349
94	0.994601
94.1	0.994601
94.2	0.991349
94.3	0.994601
94.4	0.998666
94.5	0.994601
94.6	0.994601
94.7	0.998666
94.8	1.00192
94.9	1.00598
95	1.00923
95.1	1.01655
95.2	1.0133
95.3	1.0133
95.4	1.00598
95.5	1.00923
95.6	1.00598
95.7	1.00598
95.8	1.00598
95.9	1.00598
96	1.00598
96.1	1.00192
96.2	1.00192
96.3	1.00192
96.4	1.00192
96.5	1.00598
96.6	1.00192
96.7	1.00598
96.8	1.00598
96.9	1.00923
97	1.00598
97.1	1.00598
97.2	1.00598
97.3	1.00598
97.4	1.00598
97.5	1.00598
97.6	1.00598
97.7	1.00598
97.8	1.00598
97.9	1.00192
98	1.00598
98.1	1.00192
98.2	1.00598
98.3	1.00598
98.4	1.00598
98.5	1.00598
98.6	1.00598
98.7	1.00192
98.8	1.00598
98.9	1.00598
99	1.00192
99.1	1.00192
99.2	1.00598
99.3	1.00598
99.4	1.00598
99.5	1.00923
99.6	1.00192
99.7	1.00192
99.8	1.00598
99.9	0.994601
100	0.994601
100.1	0.994601
100.2	0.998666
100.3	1.00192
100.4	1.00598
100.5	1.00192
100.6	1.00598
100.7	1.00192
100.8	1.0133
100.9	1.00598
101	1.00192
101.1	0.998666
101.2	0.994601
101.3	0.998666
101.4	0.998666
101.5	0.994601
101.6	0.994601
101.7	0.998666
101.8	0.998666
101.9	0.991349
102	0.998666
102.1	0.998666
102.2	0.991349
102.3	0.991349
102.4	0.994601
102.5	0.991349
102.6	0.994601
102.7	0.994601
102.8	0.994601
102.9	0.991349
103	0.994601
103.1	0.991349
103.2	0.994601
103.3	0.994601
103.4	0.998666
103.5	0.998666
103.6	0.991349
103.7	0.991349
103.8	0.994601
103.9	0.991349
104	0.994601
104.1	0.991349
104.2	0.991349
104.3	0.991349
104.4	0.994601
104.5	0.991349
104.6	0.991349
104.7	0.991349
104.8	0.994601
104.9	0.994601
105	0.998666
105.1	1.00598
105.2	1.00923
105.3	1.00923
105.4	1.00923
105.5	1.0133
105.6	1.00923
105.7	1.00192
105.8	1.00598
105.9	1.00598
106	1.00598
106.1	1.00598
106.2	1.00923
106.3	1.00923
106.4	1.00923
106.5	1.00192
106.6	1.00923
106.7	1.00598
106.8	1.00598
106.9	1.00598
107	1.00598
107.1	1.00598
107.2	1.00598
107.3	1.00598
107.4	1.00923
107.5	1.00923
107.6	1.00598
107.7	1.00598
107.8	1.00598
107.9	1.00598
108	1.00598
108.1	1.00598
108.2	1.00923
108.3	1.00923
108.4	1.00192
108.5	1.00598
108.6	1.00598
108.7	1.00923
108.8	1.00598
108.9	1.00598
109	1.00598
109.1	1.00598
109.2	1.00923
109.3	1.00923
109.4	1.00598
109.5	1.0133
109.6	1.00598
109.7	1.00598
109.8	1.00192
109.9	1.00598
110	1.00923
110.1	1.00923
110.2	1.00923
110.3	1.00192
110.4	0.998666
110.5	0.998666
110.6	1.00192
110.7	1.00192
110.8	0.994601
110.9	0.991349
111	0.998666
111.1	0.994601
111.2	0.998666
111.3	0.998666
111.4	0.998666
111.5	0.998666
111.6	0.994601
111.7	0.994601
111.8	0.998666
111.9	0.994601
112	0.998666
112.1	0.998666
112.2	0.998666
112.3	0.998666
112.4	1.00192
112.5	1.00192
112.6	0.994601
112.7	0.998666
112.8	0.994601
112.9	0.994601
113	0.994601
113.1	0.994601
113.2	0.998666
113.3	0.998666
113.4	0.998666
113.5	0.994601
113.6	0.991349
113.7	0.994601
113.8	0.994601
113.9	0.998666
114	0.998666
114.1	0.994601
114.2	0.994601
114.3	0.994601
114.4	0.994601
114.5	0.994601
114.6	0.994601
114.7	0.994601
114.8	0.994601
114.9	0.994601
115	0.994601
115.1	0.991349
115.2	0.991349
115.3	1.00192
115.4	1.00923
115.5	1.00923
115.6	1.00923
115.7	1.00598
115.8	1.00923
115.9	1.00598
116	1.00598
116.1	1.00598
116.2	1.00598
116.3	1.00923
116.4	1.00598
116.5	1.00923
116.6	1.00923
116.7	1.00598
116.8	1.00192
116.9	1.00598
117	1.00192
117.1	1.00598
117.2	1.00598
117.3	1.00923
117.4	1.00598
117.5	1.00598
117.6	1.00192
117.7	1.00598
117.8	1.00598
117.9	1.00598
118	1.00923
118.1	1.00923
118.2	1.00598
118.3	1.00598
118.4	1.00598
118.5	1.00598
118.6	1.00923
118.7	1.00192
118.8	1.00598
118.9	1.00598
119	1.00923
119.1	1.00598
119.2	1.00192
119.3	1.00598
119.4	1.00598
119.5	1.00923
119.6	1.0133
119.7	1.00192
119.8	0.998666
119.9	1.00192
120	0.998666
120.1	0.998666
120.2	0.998666
120.3	0.998666
120.4	1.00192
120.5	1.00192
120.6	0.994601
120.7	0.994601
120.8	0.998666
120.9	0.998666
121	1.00192
121.1	1.00192
121.2	0.998666
121.3	1.00192
121.4	0.998666
121.5	0.998666
121.6	0.998666
121.7	0.998666
121.8	0.998666
121.9	0.998666
122	0.998666
122.1	0.998666
122.2	0.998666
122.3	1.00192
122.4	1.00192
122.5	0.994601
122.6	0.994601
122.7	0.998666
122.8	0.998666
122.9	0.998666
123	1.00192
123.1	0.998666
123.2	0.998666
123.3	0.998666
123.4	0.998666
123.5	0.998666
123.6	0.998666
123.7	0.998666
123.8	0.998666
123.9	0.998666
124	1.00192
124.1	1.00192
124.2	0.998666
124.3	0.994601
124.4	0.998666
124.5	0.998666
124.6	0.998666
124.7	0.998666
124.8	1.0133
124.9	1.0133
125	1.02062
125.1	1.02062
125.2	1.02062
125.3	1.0133
125.4	1.0133
125.5	1.0133
125.6	1.0133
125.7	1.0133
125.8	1.00598
125.9	1.00598
126	1.00923
126.1	1.00923
126.2	1.00923
126.3	1.00923
126.4	1.00598
126.5	1.00598
126.6	1.00923
126.7	1.00598
126.8	1.00923
126.9	1.00923
127	1.00192
127.1	1.00598
127.2	1.00598
127.3	1.00923
127.4	1.00598
127.5	1.00598
127.6	1.00923
127.7	1.00598
127.8	1.00923
127.9	1.00923
128	1.00598
128.1	1.00598
128.2	1.00598
128.3	1.00598
128.4	1.00598
128.5	1.00598
128.6	1.00598
128.7	1.00923
128.8	1.00598
128.9	1.00192
129	1.00598
129.1	1.00923
129.2	1.00923
129.3	1.00598
129.4	1.00923
129.5	1.00923
129.6	0.998666
129.7	1.00192
129.8	1.00192
129.9	1.00598
130	1.00598
130.1	1.00192
130.2	1.00598
130.3	1.00598
130.4	1.00192
130.5	1.00598
130.6	1.00598
130.7	1.00192
130.8	1.00192
130.9	1.00192
131	1.00192
131.1	1.00598
131.2	1.00192
131.3	1.00192
131.4	1.00192
131.5	0.998666
131.6	1.00192
131.7	1.00192
131.8	0.998666
131.9	1.00192
132	0.998666
132.1	1.00192
132.2	1.00192
132.3	0.998666
132.4	1.00192
132.5	1.00192
132.6	0.998666
132.7	0.998666
132.8	0.998666
132.9	0.998666
133	0.998666
133.1	0.998666
133.2	0.998666
133.3	0.998666
133.4	0.994601
133.5	0.998666
133.6	0.998666
133.7	0.998666
133.8	1.00192
133.9	1.00192
134	0.998666
134.1	0.994601
134.2	0.998666
134.3	0.998666
134.4	0.991349
134.5	0.994601
134.6	0.994601
134.7	0.998666
134.8	1.0133
134.9	1.0133
135	1.02062
135.1	1.01655
135.2	1.0133
135.3	1.0133
135.4	1.0133
135.5	1.0133
135.6	1.00598
135.7	1.00598
135.8	1.00923
135.9	1.00923
136	1.00598
136.1	1.00598
136.2	1.00923
136.3	1.00923
136.4	1.00923
136.5	1.00923
136.6	1.00923
136.7	1.00598
136.8	1.00923
136.9	1.00598
137	1.00598
137.1	1.00923
137.2	1.00923
137.3	1.00598
137.4	1.00598
137.5	1.00598
137.6	1.00923
137.7	1.00598
137.8	1.00598
137.9	1.00923
138	1.00923
138.1	1.00192
138.2	1.00923
138.3	1.00598
138.4	1.00923
138.5	1.00598
138.6	1.00923
138.7	1.00598
138.8	1.00598
138.9	1.00923
139	1.00923
139.1	1.00923
139.2	1.00923
139.3	1.0133
139.4	1.0133
139.5	1.00598
139.6	1.00598
139.7	1.00598
139.8	1.00192
139.9	0.998666
140	0.998666

## Sheet: accelerometer (Exercise 2)
time(minute:second)	acceleration x+	acceleration y+	acceleration z+	acceleration x-	acceleration y-	acceleration z-
2020-07-19 15:14:04	-0.0166016	-0.959961	0.274414	-0.0302734	-0.950195	0.269531
2020-07-19 15:14:04	-0.0209961	-0.95166	0.285645	-0.0288086	-0.948242	0.292969
2020-07-19 15:14:04	-0.0288086	-0.938477	0.293945	-0.0146484	-0.929199	0.305664
2020-07-19 15:14:04	-0.0239258	-0.931152	0.316406	-0.0327148	-0.921875	0.328125
2020-07-19 15:14:04	-0.0424805	-0.913574	0.312012	-0.0454102	-0.917969	0.313477
2020-07-19 15:14:04	-0.00878906	-0.923828	0.325684	-0.0332031	-0.916504	0.316895
2020-07-19 15:14:04	-0.0371094	-0.898438	0.303223	-0.0297852	-0.886719	0.294434
2020-07-19 15:14:04	-0.0302734	-0.91748	0.311523	-0.015625	-0.943848	0.29541
2020-07-19 15:14:04	-0.0249023	-0.952637	0.259277	-0.0249023	-1.00293	0.196777
2020-07-19 15:14:04	-0.0224609	-1.07178	0.15625	0.00439453	-1.26123	0.144531
2020-07-19 15:14:04	0.0239258	-1.55176	0.14502	0.0507812	-1.35938	-0.0634766
2020-07-19 15:14:04	0.112305	-1.2168	-0.26416	0.0952148	-1.22021	-0.234863
2020-07-19 15:14:04	0.0195312	-1.29053	-0.204102	0	-1.25586	-0.18457
2020-07-19 15:14:04	-0.0419922	-1.25977	-0.242676	0.0507812	-1.18652	-0.145508
2020-07-19 15:14:04	0.0644531	-1.18408	-0.111328	0.0708008	-1.11328	-0.125977
2020-07-19 15:14:04	0.0380859	-1.02979	-0.102051	0.0415039	-1.00146	-0.0795898
2020-07-19 15:14:05	0.0522461	-0.964355	-0.0517578	0.00634766	-0.891602	0.00878906
2020-07-19 15:14:05	-0.00634766	-0.832031	-0.0107422	0.0253906	-0.737305	0.0219727
2020-07-19 15:14:05	0.0107422	-0.674805	0.0688477	-0.0239258	-0.624023	0.0854492
2020-07-19 15:14:05	-0.0424805	-0.613281	0.0908203	-0.0200195	-0.648438	0.0996094
2020-07-19 15:14:05	-0.0151367	-0.70459	0.0952148	0.0205078	-0.787598	0.148926
2020-07-19 15:14:05	0.0078125	-0.917969	0.163086	0.0107422	-0.918457	0.167969
2020-07-19 15:14:05	0.00488281	-0.923828	0.193848	0.00292969	-0.951172	0.242188
2020-07-19 15:14:05	-0.0351562	-0.90918	0.23291	-0.0356445	-0.928223	0.250488
2020-07-19 15:14:05	0	-0.953613	0.271484	0.0112305	-0.950195	0.251465
2020-07-19 15:14:05	0	-0.952148	0.271484	-0.0078125	-0.958008	0.292969
2020-07-19 15:14:05	-0.000976562	-0.948242	0.279297	-0.0258789	-0.938477	0.270996
2020-07-19 15:14:05	-0.0458984	-0.945312	0.286621	-0.0410156	-0.964355	0.296387
2020-07-19 15:14:05	-0.034668	-0.964844	0.287109	-0.0302734	-0.939941	0.29248
2020-07-19 15:14:05	-0.0415039	-0.92041	0.297363	-0.0224609	-0.955566	0.300293
2020-07-19 15:14:05	-0.0302734	-0.939941	0.300781	-0.034668	-0.95166	0.30127
2020-07-19 15:14:05	-0.03125	-0.948242	0.291504	-0.0317383	-0.945312	0.296875
2020-07-19 15:14:06	-0.0429688	-0.945801	0.296875	-0.0405273	-0.952148	0.294434
2020-07-19 15:14:06	-0.0327148	-0.953125	0.302734	-0.0258789	-0.945312	0.283691
2020-07-19 15:14:06	-0.0195312	-0.940918	0.288574	-0.0239258	-0.951172	0.308594
2020-07-19 15:14:06	-0.0429688	-0.967773	0.310059	-0.0424805	-0.95752	0.285156
2020-07-19 15:14:06	-0.0400391	-0.940918	0.279297	-0.0361328	-0.956543	0.291992
2020-07-19 15:14:06	-0.0297852	-0.957031	0.300293	-0.03125	-0.953125	0.291992
2020-07-19 15:14:06	-0.0292969	-0.944336	0.29541	-0.0307617	-0.952148	0.295898
2020-07-19 15:14:06	-0.0307617	-0.949219	0.288086	-0.0258789	-0.951172	0.305176
2020-07-19 15:14:06	-0.0361328	-0.9375	0.289062	-0.0302734	-0.944336	0.294434
2020-07-19 15:14:06	-0.0341797	-0.945312	0.32373	-0.0366211	-0.958496	0.317383
2020-07-19 15:14:06	-0.0322266	-0.942383	0.304199	-0.0273438	-0.943848	0.307129
2020-07-19 15:14:06	-0.0322266	-0.942871	0.313477	-0.0332031	-0.943848	0.312012
2020-07-19 15:14:06	-0.0307617	-0.949707	0.318359	-0.0297852	-0.94043	0.305176
2020-07-19 15:14:06	-0.0351562	-0.943359	0.317871	-0.0322266	-0.942871	0.331543
2020-07-19 15:14:06	-0.0429688	-0.932129	0.328125	-0.0395508	-0.93457	0.32373
2020-07-19 15:14:06	-0.0424805	-0.929199	0.318848	-0.0390625	-0.944336	0.337402
2020-07-19 15:14:07	-0.0366211	-0.94043	0.324219	-0.0385742	-0.935547	0.325684
2020-07-19 15:14:07	-0.0395508	-0.936035	0.336914	-0.03125	-0.932617	0.323242
2020-07-19 15:14:07	-0.0336914	-0.932617	0.317383	-0.0498047	-0.931152	0.315918
2020-07-19 15:14:07	-0.0444336	-0.938965	0.341309	-0.0371094	-0.935547	0.335938
2020-07-19 15:14:07	-0.0463867	-0.943848	0.32959	-0.0415039	-0.935547	0.322754
2020-07-19 15:14:07	-0.0380859	-0.939453	0.334961	-0.0361328	-0.935059	0.330566
2020-07-19 15:14:07	-0.0336914	-0.936035	0.329102	-0.0400391	-0.940918	0.338379
2020-07-19 15:14:07	-0.0488281	-0.945312	0.322754	-0.0424805	-0.939453	0.331055
2020-07-19 15:14:07	-0.0356445	-0.937012	0.334961	-0.0444336	-0.941895	0.333496
2020-07-19 15:14:07	-0.0415039	-0.941406	0.331055	-0.0424805	-0.94043	0.331055
2020-07-19 15:14:07	-0.0375977	-0.935547	0.32666	-0.0395508	-0.933594	0.317383
2020-07-19 15:14:07	-0.0351562	-0.934082	0.326172	-0.0429688	-0.941895	0.330078
2020-07-19 15:14:07	-0.0424805	-0.938477	0.314941	-0.0336914	-0.938965	0.326172
2020-07-19 15:14:07	-0.0483398	-0.923828	0.323242	-0.0395508	-0.933105	0.324707
2020-07-19 15:14:07	-0.0444336	-0.939941	0.336914	-0.0463867	-0.953613	0.325195
2020-07-19 15:14:08	-0.0439453	-0.936523	0.306152	-0.0551758	-0.937012	0.307617
2020-07-19 15:14:08	-0.0405273	-0.945312	0.334473	-0.0366211	-0.95166	0.313477
2020-07-19 15:14:08	-0.0449219	-0.946289	0.303711	-0.0512695	-0.943848	0.304199
2020-07-19 15:14:08	-0.050293	-0.94873	0.308594	-0.0517578	-0.94873	0.318359
2020-07-19 15:14:08	-0.0546875	-0.94043	0.308594	-0.0561523	-0.945801	0.305664
2020-07-19 15:14:08	-0.0532227	-0.939453	0.306641	-0.065918	-0.95752	0.295898
2020-07-19 15:14:08	-0.0390625	-0.948242	0.291992	-0.0493164	-0.9375	0.30127
2020-07-19 15:14:08	-0.0561523	-0.956055	0.308105	-0.0527344	-0.955078	0.287109
2020-07-19 15:14:08	-0.0595703	-0.95752	0.29541	-0.0605469	-0.942871	0.294434
2020-07-19 15:14:08	-0.046875	-0.941895	0.303711	-0.0649414	-0.95166	0.307617
2020-07-19 15:14:08	-0.0585938	-0.955566	0.289062	-0.0493164	-0.948242	0.29834
2020-07-19 15:14:08	-0.0551758	-0.95752	0.302734	-0.0556641	-0.940918	0.295898
2020-07-19 15:14:08	-0.0605469	-0.945312	0.29834	-0.0600586	-0.946777	0.287598
2020-07-19 15:14:08	-0.0541992	-0.944824	0.285645	-0.0585938	-0.943848	0.295898
2020-07-19 15:14:08	-0.0585938	-0.952637	0.295898	-0.0654297	-0.953613	0.291016
2020-07-19 15:14:08	-0.0605469	-0.956543	0.291504	-0.0727539	-0.905273	0.270996
2020-07-19 15:14:09	-0.0727539	-0.849121	0.233398	-0.0561523	-0.849609	0.217773
2020-07-19 15:14:09	-0.0615234	-0.876465	0.221191	-0.0561523	-0.851074	0.174805
2020-07-19 15:14:09	-0.0507812	-0.839355	0.128906	-0.0351562	-0.803711	0.138672
2020-07-19 15:14:09	-0.0727539	-0.708008	0.128906	-0.0541992	-0.666992	0.0947266
2020-07-19 15:14:09	-0.0498047	-0.70459	0.0766602	-0.034668	-0.808594	0.0507812
2020-07-19 15:14:09	-0.0268555	-0.853027	0.0224609	-0.0405273	-0.804199	-0.0234375
2020-07-19 15:14:09	-0.0454102	-0.84375	-0.0268555	-0.0117188	-0.89209	0.0224609
2020-07-19 15:14:09	-0.0161133	-0.899414	0.0136719	-0.03125	-0.956543	-0.0336914
2020-07-19 15:14:09	-0.00292969	-0.985352	-0.0351562	0.0458984	-1.09473	-0.0864258
2020-07-19 15:14:09	0.0493164	-1.20068	-0.124023	0.059082	-1.27979	-0.0913086
2020-07-19 15:14:09	0.00585938	-1.26074	-0.0698242	-0.0625	-1.30322	-0.0683594
2020-07-19 15:14:09	-0.00732422	-1.28418	0.012207	0.00634766	-1.26514	0.0791016
2020-07-19 15:14:09	0.0146484	-1.37598	0.158203	-0.015625	-1.39746	0.213379
2020-07-19 15:14:09	-0.0908203	-1.31055	0.196777	-0.106445	-1.20264	0.200684
2020-07-19 15:14:09	-0.0957031	-1.02588	0.300781	-0.0395508	-0.897461	0.36084
2020-07-19 15:14:09	-0.0288086	-0.834961	0.339844	0.0229492	-0.776855	0.299805
2020-07-19 15:14:10	0.0546875	-0.813477	0.339844	0.0283203	-0.887207	0.359375
2020-07-19 15:14:10	0.0214844	-0.962891	0.352051	-0.00927734	-0.994141	0.378418
2020-07-19 15:14:10	-0.0449219	-0.97168	0.36377	-0.00830078	-0.915039	0.384766
2020-07-19 15:14:10	0.0219727	-0.924805	0.396973	0.0244141	-0.897461	0.374512
2020-07-19 15:14:10	0.0214844	-0.872559	0.365723	0.0146484	-0.882812	0.353027
2020-07-19 15:14:10	0.0102539	-0.916504	0.367676	0.00488281	-0.929688	0.367188
2020-07-19 15:14:10	-0.00341797	-0.936523	0.362793	0	-0.9375	0.373047
2020-07-19 15:14:10	0.000976562	-0.947754	0.354004	0.00244141	-0.89209	0.341309
2020-07-19 15:14:10	-0.0107422	-0.892578	0.364746	0.015625	-0.942871	0.37207
2020-07-19 15:14:10	0.00390625	-0.933105	0.349609	-0.000488281	-0.922852	0.333008
2020-07-19 15:14:10	-0.00488281	-0.930176	0.336914	-0.0107422	-0.922852	0.347168
2020-07-19 15:14:10	-0.0141602	-0.916992	0.340332	0.00634766	-0.94873	0.364258
2020-07-19 15:14:10	-0.00488281	-0.952148	0.336914	0.00244141	-0.927246	0.333008
2020-07-19 15:14:10	-0.0161133	-0.942383	0.356934	-0.00830078	-0.9375	0.344727
2020-07-19 15:14:10	-0.00195312	-0.935059	0.339355	-0.00244141	-0.930176	0.336426
2020-07-19 15:14:11	-0.00585938	-0.931152	0.338379	-0.00537109	-0.9375	0.336426
2020-07-19 15:14:11	-0.00244141	-0.936523	0.333008	-0.00830078	-0.931641	0.339844
2020-07-19 15:14:11	-0.0117188	-0.945312	0.334473	-0.0112305	-0.937988	0.329102
2020-07-19 15:14:11	-0.0078125	-0.937988	0.323242	-0.0175781	-0.917969	0.31543
2020-07-19 15:14:11	-0.0112305	-0.932617	0.334473	-0.0107422	-0.942871	0.349121
2020-07-19 15:14:11	-0.0214844	-0.957031	0.318359	-0.0117188	-0.936035	0.308105
2020-07-19 15:14:11	-0.0141602	-0.937012	0.32373	-0.00439453	-0.935547	0.327637
2020-07-19 15:14:11	-0.00976562	-0.933594	0.314941	-0.0146484	-0.951172	0.322754
2020-07-19 15:14:11	-0.012207	-0.940918	0.30127	-0.0166016	-0.949219	0.3125
2020-07-19 15:14:11	-0.0151367	-0.952637	0.319336	-0.0209961	-0.945801	0.30957
2020-07-19 15:14:11	-0.0180664	-0.947266	0.314453	-0.0209961	-0.939941	0.305176
2020-07-19 15:14:11	-0.0141602	-0.936523	0.307617	-0.0170898	-0.948242	0.306641
2020-07-19 15:14:11	-0.0117188	-0.945801	0.305664	-0.0185547	-0.942871	0.3125
2020-07-19 15:14:11	-0.0151367	-0.958984	0.307129	-0.0180664	-0.959473	0.289551
2020-07-19 15:14:11	-0.0224609	-0.950195	0.301758	-0.0258789	-0.930664	0.304199
2020-07-19 15:14:11	-0.0136719	-0.94043	0.309082	-0.0205078	-0.946777	0.32666
2020-07-19 15:14:12	-0.0268555	-0.963379	0.298828	-0.0224609	-0.944824	0.278809
2020-07-19 15:14:12	-0.0214844	-0.947266	0.297363	-0.0224609	-0.950684	0.299805
2020-07-19 15:14:12	-0.0200195	-0.943848	0.292969	-0.0214844	-0.964355	0.303223
2020-07-19 15:14:12	-0.0234375	-0.949219	0.288086	-0.0170898	-0.945312	0.299316
2020-07-19 15:14:12	-0.0224609	-0.949707	0.306152	-0.0244141	-0.95166	0.291992
2020-07-19 15:14:12	-0.0175781	-0.952637	0.296875	-0.0170898	-0.945801	0.296875
2020-07-19 15:14:12	-0.0239258	-0.945801	0.296387	-0.0239258	-0.95752	0.29541
2020-07-19 15:14:12	-0.0224609	-0.949707	0.296387	-0.0229492	-0.951172	0.290039
2020-07-19 15:14:12	-0.015625	-0.945801	0.297363	-0.0268555	-0.955078	0.303223
2020-07-19 15:14:12	-0.0185547	-0.949707	0.290527	-0.0166016	-0.941406	0.287109
2020-07-19 15:14:12	-0.0239258	-0.942871	0.287598	-0.0200195	-0.942383	0.291992
2020-07-19 15:14:12	-0.0195312	-0.952148	0.317383	-0.0244141	-0.962402	0.300293
2020-07-19 15:14:12	-0.0229492	-0.956055	0.277832	-0.019043	-0.950684	0.291504
2020-07-19 15:14:12	-0.0161133	-0.945801	0.301758	-0.0205078	-0.95166	0.296387
2020-07-19 15:14:12	-0.015625	-0.964355	0.306152	-0.0209961	-0.946777	0.29248
2020-07-19 15:14:12	-0.0224609	-0.944336	0.287598	-0.0175781	-0.946777	0.299805
2020-07-19 15:14:13	-0.0195312	-0.939941	0.303223	-0.0185547	-0.949219	0.307617
2020-07-19 15:14:13	-0.0229492	-0.952637	0.31543	-0.0219727	-0.954102	0.314941
2020-07-19 15:14:13	-0.0175781	-0.941895	0.305176	-0.0107422	-0.940918	0.306152
2020-07-19 15:14:13	-0.0170898	-0.937988	0.318359	-0.0224609	-0.935547	0.322266
2020-07-19 15:14:13	-0.0166016	-0.933105	0.316406	-0.0239258	-0.934082	0.333008
2020-07-19 15:14:13	-0.0288086	-0.943359	0.32373	-0.0234375	-0.949219	0.314941
2020-07-19 15:14:13	-0.019043	-0.94873	0.324707	-0.0239258	-0.901855	0.303223
2020-07-19 15:14:13	-0.00488281	-0.937988	0.341797	-0.0219727	-0.967773	0.319824
2020-07-19 15:14:13	-0.0205078	-0.950684	0.283203	-0.0141602	-0.941895	0.303223
2020-07-19 15:14:13	-0.0239258	-0.936523	0.308594	-0.0234375	-0.94873	0.300293
2020-07-19 15:14:13	-0.0166016	-0.956055	0.29541	-0.0297852	-0.960938	0.304199
2020-07-19 15:14:13	-0.0307617	-0.94873	0.290039	-0.0258789	-0.95166	0.303711
2020-07-19 15:14:13	-0.0175781	-0.95166	0.311523	-0.0283203	-0.943848	0.304688
2020-07-19 15:14:13	-0.0224609	-0.954102	0.302734	-0.0214844	-0.955078	0.301758
2020-07-19 15:14:13	-0.0205078	-0.943848	0.302246	-0.0205078	-0.947754	0.305176
2020-07-19 15:14:14	-0.0180664	-0.948242	0.307129	-0.0214844	-0.953125	0.300781
2020-07-19 15:14:14	-0.0151367	-0.937988	0.309082	-0.0131836	-0.950684	0.30957
2020-07-19 15:14:14	-0.0131836	-0.945312	0.306641	-0.0107422	-0.950684	0.30127
2020-07-19 15:14:14	-0.0170898	-0.933105	0.295898	-0.0175781	-0.937012	0.316406
2020-07-19 15:14:14	-0.0136719	-0.949219	0.330566	-0.0263672	-0.962402	0.302246
2020-07-19 15:14:14	-0.0151367	-0.944336	0.287109	-0.0151367	-0.938965	0.304199
2020-07-19 15:14:14	-0.0234375	-0.941406	0.308594	-0.019043	-0.938965	0.313965
2020-07-19 15:14:14	-0.00634766	-0.939453	0.338867	-0.0229492	-0.942871	0.31543
2020-07-19 15:14:14	-0.0292969	-0.931641	0.34082	-0.0429688	-0.946777	0.368164
2020-07-19 15:14:14	-0.00390625	-0.884766	0.342773	-0.0102539	-0.865723	0.334961
2020-07-19 15:14:14	-0.0258789	-0.861816	0.302734	-0.00439453	-0.888184	0.297852
2020-07-19 15:14:14	-0.0205078	-0.939941	0.319336	-0.0571289	-0.937012	0.270508
2020-07-19 15:14:14	-0.00878906	-0.958008	0.254883	0.0292969	-0.999512	0.352051
2020-07-19 15:14:14	0.0200195	-1.21826	0.217285	0.0400391	-1.2041	-0.0102539
2020-07-19 15:14:14	-0.0654297	-1.22803	-0.134277	-0.0639648	-1.3501	-0.178223
2020-07-19 15:14:14	0.151367	-1.27832	-0.342285	0.133301	-1.11328	-0.397949
2020-07-19 15:14:15	-0.0507812	-1.32129	-0.334961	-0.0717773	-1.24512	-0.295898
2020-07-19 15:14:15	-0.0429688	-1.23438	-0.356445	0.0610352	-1.21484	-0.246094
2020-07-19 15:14:15	0.0292969	-1.1875	-0.233398	-0.0146484	-1.1499	-0.263672
2020-07-19 15:14:15	0.0288086	-1.08545	-0.238281	0.0249023	-1.03369	-0.177734
2020-07-19 15:14:15	-0.0166016	-0.999023	-0.181641	-0.012207	-0.848145	-0.151367
2020-07-19 15:14:15	0.00195312	-0.800293	-0.0952148	-0.00732422	-0.791992	-0.0830078
2020-07-19 15:14:15	-0.012207	-0.709473	-0.100098	0.00488281	-0.620605	-0.0454102
2020-07-19 15:14:15	-0.0649414	-0.663574	-0.00830078	-0.012207	-0.63623	-0.00244141
2020-07-19 15:14:15	-0.0136719	-0.710938	-0.0185547	-0.0205078	-0.773926	0.00732422
2020-07-19 15:14:15	-0.00341797	-0.86084	-0.00390625	0.00341797	-0.890625	0.00927734
2020-07-19 15:14:15	-0.0483398	-0.987793	0.0512695	-0.019043	-0.958496	0.0922852
2020-07-19 15:14:15	-0.012207	-0.980469	0.10791	-0.0151367	-0.964844	0.126465
2020-07-19 15:14:15	-0.0419922	-0.955078	0.101562	-0.0302734	-0.980469	0.113281
2020-07-19 15:14:15	-0.0224609	-0.980469	0.116211	-0.0146484	-0.96875	0.12207
2020-07-19 15:14:15	-0.00537109	-0.976562	0.125488	-0.0180664	-0.989258	0.13916
2020-07-19 15:14:15	-0.0410156	-0.997559	0.130371	-0.0478516	-0.990234	0.145508
2020-07-19 15:14:16	-0.0371094	-0.990723	0.154297	-0.0322266	-0.980957	0.155762
2020-07-19 15:14:16	-0.0307617	-0.973145	0.166504	-0.0332031	-0.983398	0.156738
2020-07-19 15:14:16	-0.0322266	-0.991211	0.169922	-0.0332031	-0.976562	0.177246
2020-07-19 15:14:16	-0.0419922	-0.972656	0.17334	-0.0375977	-0.97998	0.178223
2020-07-19 15:14:16	-0.0375977	-0.976074	0.177734	-0.03125	-0.970215	0.178711
2020-07-19 15:14:16	-0.0297852	-0.976074	0.171875	-0.0424805	-0.972656	0.19043
2020-07-19 15:14:16	-0.046875	-0.98291	0.192383	-0.03125	-0.979492	0.202637
2020-07-19 15:14:16	-0.0322266	-0.982422	0.179199	-0.0419922	-0.974609	0.192871
2020-07-19 15:14:16	-0.0419922	-0.97998	0.20166	-0.0390625	-0.974609	0.193359
2020-07-19 15:14:16	-0.0297852	-0.974121	0.199707	-0.0302734	-0.969238	0.200684
2020-07-19 15:14:16	-0.0361328	-0.983887	0.192871	-0.043457	-0.975098	0.195801
2020-07-19 15:14:16	-0.0458984	-0.972168	0.206055	-0.046875	-0.976074	0.211914
2020-07-19 15:14:16	-0.0415039	-0.97998	0.20166	-0.0439453	-0.967285	0.198242
2020-07-19 15:14:16	-0.0532227	-0.971191	0.1875	-0.0522461	-0.969727	0.19043
2020-07-19 15:14:16	-0.0439453	-0.976562	0.200684	-0.0361328	-0.976074	0.212891
2020-07-19 15:14:17	-0.0327148	-0.98877	0.195801	-0.0410156	-0.983887	0.183594
2020-07-19 15:14:17	-0.0317383	-0.984375	0.192871	-0.0444336	-0.973633	0.189453
2020-07-19 15:14:17	-0.0327148	-0.980957	0.1875	-0.0419922	-0.977539	0.195312
2020-07-19 15:14:17	-0.0454102	-0.981934	0.183594	-0.0400391	-0.971191	0.174805
2020-07-19 15:14:17	-0.043457	-0.981934	0.180664	-0.0302734	-0.989258	0.186035
2020-07-19 15:14:17	-0.0400391	-0.981934	0.178223	-0.0380859	-0.988281	0.174316
2020-07-19 15:14:17	-0.0336914	-0.977539	0.180176	-0.0351562	-0.978027	0.180664
2020-07-19 15:14:17	-0.0380859	-0.984863	0.177246	-0.0415039	-0.983398	0.17627
2020-07-19 15:14:17	-0.0361328	-0.983398	0.181152	-0.0361328	-0.98291	0.177734
2020-07-19 15:14:17	-0.0390625	-0.983887	0.177734	-0.0341797	-0.984863	0.178223
2020-07-19 15:14:17	-0.0341797	-0.976562	0.186035	-0.0444336	-0.992188	0.193359
2020-07-19 15:14:17	-0.03125	-0.979004	0.194824	-0.0336914	-0.966309	0.18457
2020-07-19 15:14:17	-0.0478516	-0.97168	0.172363	-0.0483398	-0.972168	0.191406
2020-07-19 15:14:17	-0.0327148	-0.980469	0.21582	-0.0463867	-0.98584	0.205078
2020-07-19 15:14:17	-0.0439453	-0.974609	0.191895	-0.0483398	-0.98291	0.203125
2020-07-19 15:14:17	-0.0444336	-0.967285	0.206055	-0.0439453	-0.969238	0.207031
2020-07-19 15:14:18	-0.050293	-0.978027	0.211914	-0.0493164	-0.974121	0.202637
2020-07-19 15:14:18	-0.0458984	-0.967285	0.20459	-0.0483398	-0.97998	0.220703
2020-07-19 15:14:18	-0.0532227	-0.973633	0.225098	-0.0512695	-0.977051	0.224609
2020-07-19 15:14:18	-0.0488281	-0.957031	0.214355	-0.0405273	-0.969238	0.222168
2020-07-19 15:14:18	-0.0512695	-0.975586	0.225586	-0.0473633	-0.973145	0.230469
2020-07-19 15:14:18	-0.0541992	-0.981934	0.242676	-0.046875	-0.967285	0.230957
2020-07-19 15:14:18	-0.043457	-0.95752	0.234375	-0.0576172	-0.949219	0.236816
2020-07-19 15:14:18	-0.0449219	-0.959961	0.243164	-0.0473633	-0.967773	0.251465
2020-07-19 15:14:18	-0.059082	-0.962891	0.230957	-0.0517578	-0.963379	0.242676
2020-07-19 15:14:18	-0.0478516	-0.964355	0.251465	-0.046875	-0.960938	0.247559
2020-07-19 15:14:18	-0.0483398	-0.964844	0.245605	-0.050293	-0.962402	0.243652
2020-07-19 15:14:18	-0.0483398	-0.962891	0.236816	-0.0493164	-0.960938	0.248535
2020-07-19 15:14:18	-0.0478516	-0.966309	0.247559	-0.0537109	-0.969238	0.251465
2020-07-19 15:14:18	-0.0458984	-0.964355	0.25293	-0.0458984	-0.961426	0.254395
2020-07-19 15:14:18	-0.0444336	-0.963379	0.245605	-0.0439453	-0.961426	0.246582
2020-07-19 15:14:18	-0.046875	-0.965332	0.251465	-0.0473633	-0.965332	0.24707
2020-07-19 15:14:19	-0.0395508	-0.956055	0.24707	-0.0512695	-0.948242	0.233887
2020-07-19 15:14:19	-0.0546875	-0.953125	0.23877	-0.0449219	-0.95459	0.247559
2020-07-19 15:14:19	-0.0615234	-0.955078	0.22168	-0.0522461	-0.92627	0.195801
2020-07-19 15:14:19	-0.0395508	-0.88916	0.191895	-0.0405273	-0.823242	0.15918
2020-07-19 15:14:19	-0.0419922	-0.762695	0.118652	-0.0307617	-0.710938	0.112305
2020-07-19 15:14:19	-0.00537109	-0.666992	0.0742188	-0.0205078	-0.629883	0.0639648
2020-07-19 15:14:19	-0.0751953	-0.649902	0.015625	-0.0537109	-0.720703	-0.00976562
2020-07-19 15:14:19	-0.0292969	-0.869629	0.0454102	-0.00195312	-0.983398	0.0556641
2020-07-19 15:14:19	-0.0273438	-0.990234	-0.0214844	-0.0136719	-0.955078	0.0112305
2020-07-19 15:14:19	0.0131836	-0.986328	0.0249023	0.0463867	-0.975586	-0.0175781
2020-07-19 15:14:19	-0.00292969	-0.96582	-0.0644531	-0.0336914	-0.986328	-0.129395
2020-07-19 15:14:19	-0.0375977	-1.13965	-0.154297	0.00634766	-1.13965	-0.122559
2020-07-19 15:14:19	-0.0229492	-1.21289	-0.143066	-0.0288086	-1.29541	-0.131836
2020-07-19 15:14:19	-0.0273438	-1.20117	-0.0678711	-0.0263672	-1.20312	0.0185547
2020-07-19 15:14:19	-0.0205078	-1.30127	0.122559	-0.0834961	-1.4751	0.162109
2020-07-19 15:14:19	-0.162109	-1.4541	0.215332	-0.108887	-1.45117	0.242188
2020-07-19 15:14:20	-0.0717773	-1.23535	0.347656	-0.135742	-0.839844	0.317383
2020-07-19 15:14:20	-0.0727539	-0.728027	0.26416	0.0209961	-0.709473	0.292969
2020-07-19 15:14:20	-0.0219727	-0.730469	0.285156	-0.0556641	-0.800293	0.303711
2020-07-19 15:14:20	-0.0327148	-0.944336	0.365234	-0.0629883	-1.00879	0.351074
2020-07-19 15:14:20	-0.0395508	-1.02832	0.394531	-0.0224609	-0.977539	0.395996
2020-07-19 15:14:20	-0.0297852	-0.916016	0.37793	-0.0541992	-0.871094	0.352539
2020-07-19 15:14:20	-0.0576172	-0.857422	0.358887	-0.0268555	-0.899902	0.368652
2020-07-19 15:14:20	-0.0244141	-0.933594	0.363281	-0.0380859	-0.921875	0.327637
2020-07-19 15:14:20	-0.0317383	-0.928711	0.345703	-0.034668	-0.971191	0.358887
2020-07-19 15:14:20	-0.0332031	-0.960938	0.36377	-0.0371094	-0.941406	0.321777
2020-07-19 15:14:20	-0.0449219	-0.912109	0.310547	-0.034668	-0.936523	0.333008
2020-07-19 15:14:20	-0.050293	-0.951172	0.342773	-0.0463867	-0.956055	0.33252
2020-07-19 15:14:20	-0.0375977	-0.955566	0.317871	-0.0498047	-0.933105	0.308105
2020-07-19 15:14:20	-0.0532227	-0.928223	0.294434	-0.0429688	-0.928711	0.301758
2020-07-19 15:14:20	-0.050293	-0.945312	0.300293	-0.0483398	-0.958008	0.323242
2020-07-19 15:14:21	-0.0522461	-0.940918	0.315918	-0.0454102	-0.931641	0.312012
2020-07-19 15:14:21	-0.0537109	-0.963867	0.314941	-0.0693359	-0.944336	0.31543
2020-07-19 15:14:21	-0.0625	-0.912109	0.32959	-0.0449219	-0.928711	0.347168
2020-07-19 15:14:21	-0.0708008	-0.950684	0.329102	-0.0639648	-0.947754	0.321289
2020-07-19 15:14:21	-0.0566406	-0.936523	0.328613	-0.0703125	-0.930176	0.338867
2020-07-19 15:14:21	-0.0522461	-0.928223	0.34375	-0.0488281	-0.934082	0.34668
2020-07-19 15:14:21	-0.0693359	-0.944336	0.333496	-0.0771484	-0.93457	0.359375
2020-07-19 15:14:21	-0.0854492	-0.945312	0.371582	-0.090332	-0.933594	0.338379
2020-07-19 15:14:21	-0.0761719	-0.911133	0.348633	-0.050293	-0.905273	0.354492
2020-07-19 15:14:21	-0.0532227	-0.915039	0.356934	-0.0668945	-0.916016	0.352051
2020-07-19 15:14:21	-0.0644531	-0.930176	0.361816	-0.0722656	-0.927734	0.377441
2020-07-19 15:14:21	-0.074707	-0.927734	0.361816	-0.0727539	-0.933105	0.348145
2020-07-19 15:14:21	-0.078125	-0.919434	0.34668	-0.074707	-0.886719	0.359375
2020-07-19 15:14:21	-0.0522461	-0.92041	0.382324	-0.0800781	-0.9375	0.359375
2020-07-19 15:14:21	-0.0708008	-0.937988	0.34668	-0.0625	-0.924316	0.354004
2020-07-19 15:14:21	-0.065918	-0.92334	0.363281	-0.0620117	-0.921387	0.363281
2020-07-19 15:14:22	-0.0585938	-0.930664	0.352539	-0.0732422	-0.936035	0.35791
2020-07-19 15:14:22	-0.0644531	-0.919922	0.349609	-0.0654297	-0.92334	0.362793
2020-07-19 15:14:22	-0.0664062	-0.929688	0.354492	-0.0649414	-0.921387	0.353516
2020-07-19 15:14:22	-0.0654297	-0.929199	0.356445	-0.0576172	-0.933105	0.359863
2020-07-19 15:14:22	-0.0585938	-0.923828	0.35498	-0.0664062	-0.92627	0.351562
2020-07-19 15:14:22	-0.065918	-0.918945	0.361816	-0.0678711	-0.927734	0.348145
2020-07-19 15:14:22	-0.0615234	-0.928711	0.352051	-0.0610352	-0.92334	0.342285
2020-07-19 15:14:22	-0.0654297	-0.90625	0.358887	-0.0581055	-0.917969	0.367188
2020-07-19 15:14:22	-0.0664062	-0.930176	0.366211	-0.0717773	-0.939941	0.344727
2020-07-19 15:14:22	-0.0615234	-0.923828	0.344727	-0.0649414	-0.92041	0.352539
2020-07-19 15:14:22	-0.0698242	-0.922363	0.356934	-0.0576172	-0.932617	0.347656
2020-07-19 15:14:22	-0.0615234	-0.945801	0.358887	-0.0639648	-0.930664	0.336426
2020-07-19 15:14:22	-0.0585938	-0.92041	0.342285	-0.0581055	-0.930664	0.352539
2020-07-19 15:14:22	-0.0610352	-0.935059	0.342773	-0.0541992	-0.931152	0.342285
2020-07-19 15:14:22	-0.0488281	-0.937012	0.338379	-0.050293	-0.929199	0.33252
2020-07-19 15:14:23	-0.0532227	-0.925781	0.332031	-0.0605469	-0.938965	0.341309
2020-07-19 15:14:23	-0.0629883	-0.934082	0.34375	-0.0576172	-0.943359	0.352051
2020-07-19 15:14:23	-0.059082	-0.938477	0.336914	-0.0483398	-0.943359	0.345215
2020-07-19 15:14:23	-0.0688477	-0.94043	0.327148	-0.0517578	-0.926758	0.338379
2020-07-19 15:14:23	-0.0317383	-0.927734	0.37207	-0.0551758	-0.944336	0.348145
2020-07-19 15:14:23	-0.0522461	-0.937012	0.322754	-0.046875	-0.925293	0.33252
2020-07-19 15:14:23	-0.0429688	-0.930664	0.347168	-0.0454102	-0.926758	0.348145
2020-07-19 15:14:23	-0.0400391	-0.936523	0.353516	-0.050293	-0.929199	0.34375
2020-07-19 15:14:23	-0.0488281	-0.93457	0.346191	-0.0463867	-0.927734	0.359863
2020-07-19 15:14:23	-0.0429688	-0.928223	0.351562	-0.043457	-0.927246	0.356445
2020-07-19 15:14:23	-0.0439453	-0.929199	0.357422	-0.0429688	-0.924805	0.357422
2020-07-19 15:14:23	-0.0351562	-0.921387	0.353516	-0.0400391	-0.917969	0.367676
2020-07-19 15:14:23	-0.0712891	-0.927246	0.371582	-0.059082	-0.930664	0.363281
2020-07-19 15:14:23	-0.0483398	-0.911621	0.36084	-0.0463867	-0.918945	0.356445
2020-07-19 15:14:23	-0.046875	-0.922363	0.35791	-0.0424805	-0.931152	0.365723
2020-07-19 15:14:23	-0.0405273	-0.89209	0.36377	-0.0273438	-0.905273	0.391602
2020-07-19 15:14:24	-0.0527344	-0.931152	0.375977	-0.0683594	-0.941406	0.361816
2020-07-19 15:14:24	-0.0478516	-0.917969	0.358887	-0.0517578	-0.908203	0.366211
2020-07-19 15:14:24	-0.0527344	-0.911621	0.366699	-0.043457	-0.919434	0.369629
2020-07-19 15:14:24	-0.0449219	-0.926758	0.382324	-0.0483398	-0.915039	0.36377
2020-07-19 15:14:24	-0.0620117	-0.904297	0.385742	-0.0463867	-0.901367	0.398438
2020-07-19 15:14:24	-0.0581055	-0.900391	0.397949	-0.0737305	-0.888184	0.386719
2020-07-19 15:14:24	-0.0810547	-0.884277	0.380371	-0.0537109	-0.934082	0.419922
2020-07-19 15:14:24	-0.0219727	-0.908691	0.430176	-0.0292969	-0.883301	0.405762
2020-07-19 15:14:24	-0.0561523	-0.894531	0.383301	-0.0400391	-0.861328	0.358887
2020-07-19 15:14:24	-0.0395508	-0.872559	0.354492	-0.0800781	-0.878418	0.310547
2020-07-19 15:14:24	-0.0454102	-0.885254	0.291992	-0.00732422	-0.970703	0.291504
2020-07-19 15:14:24	0.03125	-1.18164	0.25293	0.074707	-1.4292	0.12207
2020-07-19 15:14:24	0.0078125	-1.51758	0.090332	0.0854492	-1.3584	-0.0610352
2020-07-19 15:14:24	-0.0395508	-1.22021	-0.240723	-0.0205078	-1.20312	-0.194336
2020-07-19 15:14:24	-0.00390625	-1.27686	-0.236328	0.0644531	-1.30322	-0.211426
2020-07-19 15:14:24	0.11084	-1.24805	-0.135742	0.0668945	-1.16699	-0.144043
2020-07-19 15:14:25	0.090332	-1.14502	-0.143555	0.0844727	-1.07959	-0.133301
2020-07-19 15:14:25	0.0229492	-1.03711	-0.131836	0.0288086	-0.966309	-0.130859
2020-07-19 15:14:25	0.050293	-0.876953	-0.074707	0.000976562	-0.823242	-0.0512695
2020-07-19 15:14:25	-0.0219727	-0.74707	-0.102539	-0.0141602	-0.643066	-0.0869141
2020-07-19 15:14:25	-0.0551758	-0.648438	-0.0292969	-0.0263672	-0.649414	0.0141602
2020-07-19 15:14:25	-0.012207	-0.644531	-0.0170898	-0.0146484	-0.682129	-0.0078125
2020-07-19 15:14:25	0.00976562	-0.82959	0.0424805	-0.0170898	-0.919434	0.059082
2020-07-19 15:14:25	-0.0791016	-0.916016	0.0458984	-0.0380859	-0.92334	0.0322266
2020-07-19 15:14:25	-0.0571289	-0.940918	0.0375977	-0.125977	-0.94043	0.111816
2020-07-19 15:14:25	-0.0888672	-1.01855	0.114258	0.0078125	-1.01562	0.0996094
2020-07-19 15:14:25	0.0307617	-0.957031	0.0844727	-0.0214844	-0.965332	0.097168
2020-07-19 15:14:25	-0.0810547	-0.974609	0.103516	-0.0786133	-0.979492	0.103516
2020-07-19 15:14:25	-0.00927734	-0.991211	0.123535	0.0175781	-0.990234	0.129883
2020-07-19 15:14:25	0.0297852	-0.983887	0.125977	0.0141602	-0.986328	0.133789
2020-07-19 15:14:25	-0.0239258	-0.99707	0.162598	-0.0395508	-0.998535	0.154785
2020-07-19 15:14:25	-0.0327148	-0.973145	0.141602	-0.0112305	-0.975586	0.164062
2020-07-19 15:14:26	0.00927734	-0.971191	0.162598	0.000488281	-0.987305	0.145996
2020-07-19 15:14:26	-0.0180664	-0.995117	0.161133	-0.0244141	-0.989746	0.165527
2020-07-19 15:14:26	-0.0283203	-0.979492	0.164551	-0.03125	-0.983887	0.165527
2020-07-19 15:14:26	-0.0244141	-0.976074	0.152832	-0.0288086	-0.987305	0.16748
2020-07-19 15:14:26	-0.0263672	-0.994629	0.179199	-0.027832	-0.994141	0.178223
2020-07-19 15:14:26	-0.0322266	-0.981934	0.187988	-0.0332031	-0.976562	0.186523
2020-07-19 15:14:26	-0.0273438	-0.980469	0.18457	-0.0356445	-0.970215	0.165039
2020-07-19 15:14:26	-0.0458984	-0.981445	0.17041	-0.0400391	-0.975586	0.191406
2020-07-19 15:14:26	-0.0361328	-0.97998	0.188965	-0.0332031	-0.983887	0.180664
2020-07-19 15:14:26	-0.0336914	-0.974609	0.188965	-0.0336914	-0.984863	0.194824
2020-07-19 15:14:26	-0.0371094	-0.986816	0.193848	-0.0341797	-0.974609	0.208496
2020-07-19 15:14:26	-0.0444336	-0.983887	0.20166	-0.0302734	-0.96875	0.1875
2020-07-19 15:14:26	-0.03125	-0.972656	0.208008	-0.050293	-0.976562	0.197754
2020-07-19 15:14:26	-0.03125	-0.960449	0.20166	-0.0341797	-0.972656	0.226074
2020-07-19 15:14:26	-0.0424805	-0.977539	0.209473	-0.0390625	-0.973633	0.206543
2020-07-19 15:14:27	-0.0410156	-0.973145	0.216797	-0.0361328	-0.960938	0.220703
2020-07-19 15:14:27	-0.0341797	-0.975098	0.216309	-0.0439453	-0.980469	0.226074
2020-07-19 15:14:27	-0.0498047	-0.964355	0.214355	-0.0561523	-0.980957	0.237305
2020-07-19 15:14:27	-0.0361328	-0.967285	0.246582	-0.0292969	-0.956055	0.228516
2020-07-19 15:14:27	-0.0356445	-0.960449	0.233398	-0.0371094	-0.958496	0.235352
2020-07-19 15:14:27	-0.0366211	-0.969238	0.239746	-0.0366211	-0.969727	0.236816
2020-07-19 15:14:27	-0.0327148	-0.962891	0.230469	-0.0385742	-0.96582	0.24707
2020-07-19 15:14:27	-0.0317383	-0.966309	0.228516	-0.0273438	-0.975098	0.237793
2020-07-19 15:14:27	-0.0390625	-0.971191	0.227539	-0.0302734	-0.969238	0.235352
2020-07-19 15:14:27	-0.0332031	-0.964355	0.253906	-0.0380859	-0.976562	0.229004
2020-07-19 15:14:27	-0.0327148	-0.969238	0.234863	-0.0307617	-0.967773	0.236816
2020-07-19 15:14:27	-0.0283203	-0.960449	0.237305	-0.0317383	-0.967285	0.238281
2020-07-19 15:14:27	-0.0341797	-0.967773	0.249023	-0.0366211	-0.966797	0.229492
2020-07-19 15:14:27	-0.0449219	-0.965332	0.241211	-0.0356445	-0.96582	0.246582
2020-07-19 15:14:27	-0.043457	-0.966309	0.244141	-0.0424805	-0.967773	0.239746
2020-07-19 15:14:27	-0.0385742	-0.96582	0.239258	-0.0361328	-0.968262	0.23877
2020-07-19 15:14:28	-0.0415039	-0.960449	0.23291	-0.0375977	-0.961426	0.241699
2020-07-19 15:14:28	-0.0439453	-0.968262	0.250977	-0.0400391	-0.966797	0.240723
2020-07-19 15:14:28	-0.0380859	-0.962891	0.241699	-0.0463867	-0.962891	0.234863
2020-07-19 15:14:28	-0.043457	-0.961426	0.232422	-0.0405273	-0.963867	0.260254
2020-07-19 15:14:28	-0.0439453	-0.973145	0.237793	-0.0458984	-0.966797	0.220703
2020-07-19 15:14:28	-0.0419922	-0.968262	0.239258	-0.0532227	-0.969238	0.23291
2020-07-19 15:14:28	-0.0424805	-0.967285	0.22998	-0.0449219	-0.979004	0.23291
2020-07-19 15:14:28	-0.046875	-0.960938	0.21875	-0.0419922	-0.965332	0.237793
2020-07-19 15:14:28	-0.0419922	-0.972168	0.233887	-0.046875	-0.965332	0.227051
2020-07-19 15:14:28	-0.0385742	-0.965332	0.230469	-0.0419922	-0.971191	0.230957
2020-07-19 15:14:28	-0.0458984	-0.966309	0.216797	-0.0444336	-0.965332	0.224609
2020-07-19 15:14:28	-0.0390625	-0.967773	0.224609	-0.0439453	-0.973145	0.225586
2020-07-19 15:14:28	-0.0385742	-0.971191	0.228516	-0.03125	-0.966309	0.227539
2020-07-19 15:14:28	-0.0517578	-0.964355	0.213867	-0.043457	-0.964355	0.213379
2020-07-19 15:14:28	-0.0429688	-0.965332	0.235352	-0.0507812	-0.980957	0.229492
2020-07-19 15:14:28	-0.0424805	-0.979492	0.217773	-0.043457	-0.97168	0.21875
2020-07-19 15:14:29	-0.043457	-0.972656	0.232422	-0.0395508	-0.980469	0.235352
2020-07-19 15:14:29	-0.0405273	-0.971191	0.22998	-0.0522461	-0.964355	0.215332
2020-07-19 15:14:29	-0.0419922	-0.958496	0.214844	-0.0527344	-0.95752	0.20166
2020-07-19 15:14:29	-0.0576172	-0.925293	0.187012	-0.0415039	-0.933105	0.18457
2020-07-19 15:14:29	-0.0371094	-0.945312	0.183594	-0.0415039	-0.956543	0.166504
2020-07-19 15:14:29	-0.0356445	-0.920898	0.148438	-0.0249023	-0.862793	0.138184
2020-07-19 15:14:29	-0.0117188	-0.79541	0.130371	0.012207	-0.746582	0.121094
2020-07-19 15:14:29	0.0166016	-0.651855	0.0708008	-0.0327148	-0.581543	0.0078125
2020-07-19 15:14:29	-0.0483398	-0.597656	-0.00732422	-0.0273438	-0.693359	0.012207
2020-07-19 15:14:29	-0.0556641	-0.750977	-0.0327148	-0.0629883	-0.88916	-0.0649414
2020-07-19 15:14:29	-0.0146484	-0.973633	0.00830078	0.000488281	-0.899902	-0.0209961
2020-07-19 15:14:29	-0.00830078	-0.978516	-0.0874023	0.0170898	-1.12158	-0.107422
2020-07-19 15:14:29	0.0356445	-1.08887	-0.0703125	-0.0175781	-1.17139	-0.141113
2020-07-19 15:14:29	0.0512695	-1.30518	-0.172852	0.100586	-1.26074	-0.116699
2020-07-19 15:14:29	-0.00390625	-1.22363	-0.105469	-0.0727539	-1.20312	-0.0249023
2020-07-19 15:14:30	-0.0673828	-1.23389	0.0419922	0.0195312	-1.37305	0.09375
2020-07-19 15:14:30	0.00634766	-1.50928	0.157715	-0.0913086	-1.45508	0.165527
2020-07-19 15:14:30	-0.090332	-1.39844	0.234863	-0.0639648	-1.14795	0.289062
2020-07-19 15:14:30	-0.0805664	-0.832031	0.249512	-0.00683594	-0.689453	0.256836
2020-07-19 15:14:30	0.0146484	-0.720215	0.234375	0.0219727	-0.73584	0.230957
2020-07-19 15:14:30	0.00195312	-0.839355	0.291992	0.0180664	-1.09668	0.37793
2020-07-19 15:14:30	0.0195312	-1.14111	0.319824	-0.0136719	-0.940918	0.299316
2020-07-19 15:14:30	-0.0175781	-0.925781	0.345215	0.00878906	-0.970215	0.351562
2020-07-19 15:14:30	-0.00976562	-0.88916	0.290039	0.0102539	-0.84668	0.286133
2020-07-19 15:14:30	0.0126953	-0.930664	0.322266	-0.0161133	-0.930176	0.313477
2020-07-19 15:14:30	-0.0161133	-0.925781	0.306641	-0.012207	-0.975098	0.333008
2020-07-19 15:14:30	-0.0107422	-0.978516	0.332031	-0.0175781	-0.935059	0.311523
2020-07-19 15:14:30	-0.0371094	-0.952637	0.283203	-0.0200195	-0.927734	0.295898
2020-07-19 15:14:30	-0.0439453	-0.920898	0.295898	-0.00341797	-0.947754	0.307617
2020-07-19 15:14:30	-0.0380859	-0.964844	0.286621	-0.0400391	-0.956055	0.272461
2020-07-19 15:14:30	-0.0146484	-0.948242	0.292969	-0.0292969	-0.967773	0.292969
2020-07-19 15:14:31	-0.0454102	-0.955078	0.275879	-0.0351562	-0.946777	0.280762
2020-07-19 15:14:31	-0.0517578	-0.980957	0.271484	-0.0366211	-0.942383	0.254395
2020-07-19 15:14:31	-0.0483398	-0.948242	0.270508	-0.0581055	-0.969727	0.276855
2020-07-19 15:14:31	-0.0419922	-0.952637	0.260742	-0.0512695	-0.956055	0.271484
2020-07-19 15:14:31	-0.0454102	-0.97168	0.269531	-0.0463867	-0.963867	0.268066
2020-07-19 15:14:31	-0.0478516	-0.95752	0.268555	-0.0512695	-0.95459	0.272949
2020-07-19 15:14:31	-0.0507812	-0.971191	0.262207	-0.0556641	-0.974121	0.253906
2020-07-19 15:14:31	-0.0620117	-0.961426	0.247559	-0.0673828	-0.942383	0.247559
2020-07-19 15:14:31	-0.0371094	-0.953613	0.27002	-0.0668945	-0.979004	0.269043
2020-07-19 15:14:31	-0.0634766	-0.971191	0.236816	-0.0517578	-0.959473	0.248047
2020-07-19 15:14:31	-0.059082	-0.961426	0.245117	-0.0585938	-0.961914	0.243164
2020-07-19 15:14:31	-0.0541992	-0.963379	0.256836	-0.0600586	-0.970703	0.240723
2020-07-19 15:14:31	-0.0620117	-0.967773	0.23291	-0.0561523	-0.96582	0.239746
2020-07-19 15:14:31	-0.0541992	-0.963379	0.242188	-0.0571289	-0.96875	0.239258
2020-07-19 15:14:31	-0.0546875	-0.971191	0.23877	-0.0532227	-0.969238	0.234863
2020-07-19 15:14:31	-0.0556641	-0.968262	0.234375	-0.0600586	-0.970703	0.234375
2020-07-19 15:14:32	-0.0527344	-0.970215	0.239258	-0.0600586	-0.972656	0.245117
2020-07-19 15:14:32	-0.0483398	-0.962891	0.246094	-0.050293	-0.973633	0.244629
2020-07-19 15:14:32	-0.0673828	-0.975586	0.236816	-0.0649414	-0.949219	0.230469
2020-07-19 15:14:32	-0.0454102	-0.952637	0.270996	-0.0664062	-0.981934	0.270508
2020-07-19 15:14:32	-0.0551758	-0.970703	0.244629	-0.059082	-0.942383	0.24707
2020-07-19 15:14:32	-0.0576172	-0.952637	0.265137	-0.0546875	-0.956543	0.271484
2020-07-19 15:14:32	-0.0537109	-0.968262	0.276367	-0.0668945	-0.950684	0.263672
2020-07-19 15:14:32	-0.059082	-0.951172	0.26123	-0.0595703	-0.956543	0.28418
2020-07-19 15:14:32	-0.0493164	-0.958008	0.279785	-0.0581055	-0.951172	0.274902
2020-07-19 15:14:32	-0.0541992	-0.953125	0.290527	-0.0532227	-0.950195	0.285156
2020-07-19 15:14:32	-0.0546875	-0.947754	0.282715	-0.0458984	-0.95459	0.294434
2020-07-19 15:14:32	-0.0576172	-0.956055	0.290527	-0.0546875	-0.937012	0.29541
2020-07-19 15:14:32	-0.0527344	-0.958984	0.293457	-0.0454102	-0.944336	0.294922
2020-07-19 15:14:32	-0.0419922	-0.948242	0.293945	-0.0561523	-0.928711	0.286133
2020-07-19 15:14:32	-0.0449219	-0.931152	0.321289	-0.0439453	-0.974609	0.329102
2020-07-19 15:14:32	-0.059082	-0.950684	0.274902	-0.0424805	-0.937988	0.285156
2020-07-19 15:14:33	-0.0473633	-0.945801	0.310059	-0.0527344	-0.941895	0.302734
2020-07-19 15:14:33	-0.046875	-0.950195	0.296875	-0.0488281	-0.952148	0.305176
2020-07-19 15:14:33	-0.0458984	-0.940918	0.291992	-0.0512695	-0.941895	0.304199
2020-07-19 15:14:33	-0.0473633	-0.953613	0.307617	-0.0478516	-0.945312	0.298828
2020-07-19 15:14:33	-0.0424805	-0.946289	0.303223	-0.0522461	-0.947754	0.298828
2020-07-19 15:14:33	-0.0473633	-0.943359	0.299316	-0.0463867	-0.94873	0.303223
2020-07-19 15:14:33	-0.0463867	-0.950195	0.303711	-0.0522461	-0.949219	0.30127
2020-07-19 15:14:33	-0.0478516	-0.940918	0.297852	-0.050293	-0.95166	0.296387
2020-07-19 15:14:33	-0.0517578	-0.96582	0.286133	-0.0478516	-0.94873	0.27832
2020-07-19 15:14:33	-0.0644531	-0.92627	0.291504	-0.0317383	-0.958008	0.322266
2020-07-19 15:14:33	-0.0664062	-0.973633	0.299805	-0.0576172	-0.942383	0.259766
2020-07-19 15:14:33	-0.0488281	-0.941406	0.281738	-0.0512695	-0.959473	0.293945
2020-07-19 15:14:33	-0.0512695	-0.953125	0.290527	-0.0507812	-0.955078	0.289551
2020-07-19 15:14:33	-0.065918	-0.975586	0.277832	-0.0498047	-0.944336	0.272461
2020-07-19 15:14:33	-0.050293	-0.945312	0.279297	-0.0532227	-0.966309	0.290527
2020-07-19 15:14:34	-0.0600586	-0.954102	0.276855	-0.0473633	-0.951172	0.273926
2020-07-19 15:14:34	-0.0585938	-0.950195	0.275879	-0.0561523	-0.953613	0.279785
2020-07-19 15:14:34	-0.0566406	-0.950684	0.28418	-0.0561523	-0.946777	0.290039
2020-07-19 15:14:34	-0.0532227	-0.938965	0.302734	-0.0561523	-0.923828	0.313477
2020-07-19 15:14:34	-0.0888672	-0.924316	0.322266	-0.090332	-0.930664	0.324707
2020-07-19 15:14:34	-0.0688477	-0.928223	0.321289	-0.065918	-0.930664	0.333496
2020-07-19 15:14:34	-0.078125	-0.88623	0.282227	-0.0341797	-0.911133	0.300293
2020-07-19 15:14:34	-0.0424805	-0.972656	0.321777	-0.0498047	-0.946289	0.244141
2020-07-19 15:14:34	-0.0185547	-0.973145	0.245605	0.00439453	-1.07666	0.221191
2020-07-19 15:14:34	0.0419922	-1.22949	0.191895	-0.0205078	-1.37598	0.111328
2020-07-19 15:14:34	-0.0146484	-1.31299	-0.059082	0.0429688	-1.23438	-0.150879
2020-07-19 15:14:34	0.0361328	-1.19531	-0.19043	-0.0908203	-1.271	-0.223633
2020-07-19 15:14:34	-0.0820312	-1.2666	-0.206543	0.0268555	-1.22217	-0.227539
2020-07-19 15:14:34	0.0610352	-1.19824	-0.148926	0.117188	-1.16309	-0.128418
2020-07-19 15:14:34	0.0239258	-1.15527	-0.165039	-0.000488281	-1.14941	-0.13623
2020-07-19 15:14:34	0.0532227	-1.09082	-0.12207	0.0458984	-1.03076	-0.134277
2020-07-19 15:14:35	0.00683594	-0.916504	-0.0961914	-0.0102539	-0.851074	-0.0610352
2020-07-19 15:14:35	-0.00244141	-0.788574	-0.0693359	0.0332031	-0.678711	-0.074707
2020-07-19 15:14:35	-0.0454102	-0.566406	-0.0541992	-0.0927734	-0.589844	-0.00292969
2020-07-19 15:14:35	-0.0615234	-0.57959	0.027832	-0.00244141	-0.661133	0.0356445
2020-07-19 15:14:35	-0.0214844	-0.792969	0.0439453	-0.0219727	-0.831055	0.0336914
2020-07-19 15:14:35	-0.00488281	-0.928711	0.102539	-0.0161133	-1.00684	0.0908203
2020-07-19 15:14:35	-0.0483398	-1.00342	0.0908203	-0.0917969	-0.970215	0.103027
2020-07-19 15:14:35	-0.146973	-0.989258	0.100586	-0.0717773	-0.965332	0.0996094
2020-07-19 15:14:35	-0.0273438	-0.973145	0.101074	-0.0117188	-1.02148	0.13916
2020-07-19 15:14:35	0.0200195	-1.01367	0.122559	-0.00146484	-1	0.0942383
2020-07-19 15:14:35	-0.034668	-1.00391	0.123047	-0.0209961	-0.970703	0.137695
2020-07-19 15:14:35	0.00195312	-0.958008	0.159668	-0.00683594	-0.970703	0.181641
2020-07-19 15:14:35	-0.0429688	-0.974609	0.1875	-0.03125	-0.970215	0.181641
2020-07-19 15:14:35	0.0175781	-1.00684	0.191895	-0.0395508	-0.973145	0.198242
2020-07-19 15:14:35	-0.0307617	-0.950195	0.23291	-0.0253906	-0.954102	0.253418
2020-07-19 15:14:35	-0.0385742	-0.949219	0.242188	-0.0317383	-0.966309	0.244629
2020-07-19 15:14:36	-0.0175781	-0.967773	0.253418	-0.0141602	-0.956543	0.264648
2020-07-19 15:14:36	-0.0170898	-0.953125	0.278809	-0.0234375	-0.953613	0.274414
2020-07-19 15:14:36	-0.0307617	-0.953613	0.260742	-0.0341797	-0.958008	0.26416
2020-07-19 15:14:36	-0.0341797	-0.958496	0.280273	-0.0322266	-0.956055	0.280273
2020-07-19 15:14:36	-0.0405273	-0.953125	0.265137	-0.0327148	-0.94873	0.264648
2020-07-19 15:14:36	-0.0390625	-0.95166	0.283203	-0.0581055	-0.960938	0.287598
2020-07-19 15:14:36	-0.043457	-0.963379	0.273438	-0.034668	-0.95752	0.26709
2020-07-19 15:14:36	-0.0380859	-0.953125	0.279297	-0.0410156	-0.95459	0.276367
2020-07-19 15:14:36	-0.0351562	-0.976074	0.280273	-0.043457	-0.960938	0.27832
2020-07-19 15:14:36	-0.0449219	-0.925293	0.269043	-0.0292969	-0.946289	0.288086
2020-07-19 15:14:36	-0.0424805	-0.953613	0.278809	-0.0507812	-0.953125	0.280762
2020-07-19 15:14:36	-0.0449219	-0.959961	0.289551	-0.0439453	-0.957031	0.279297
2020-07-19 15:14:36	-0.0341797	-0.953613	0.28418	-0.0322266	-0.949219	0.290527
2020-07-19 15:14:36	-0.0390625	-0.956055	0.274414	-0.0410156	-0.952148	0.273926
2020-07-19 15:14:36	-0.0332031	-0.951172	0.289062	-0.0366211	-0.956543	0.278809
2020-07-19 15:14:37	-0.0410156	-0.955566	0.283691	-0.0375977	-0.955078	0.28125
2020-07-19 15:14:37	-0.0351562	-0.949219	0.283691	-0.0415039	-0.951172	0.279297
2020-07-19 15:14:37	-0.0336914	-0.95459	0.276855	-0.0351562	-0.952148	0.287109
2020-07-19 15:14:37	-0.0410156	-0.961426	0.286621	-0.0375977	-0.95459	0.28418
2020-07-19 15:14:37	-0.0332031	-0.951172	0.276367	-0.0517578	-0.932617	0.265137
2020-07-19 15:14:37	-0.0366211	-0.952148	0.29248	-0.0356445	-0.950684	0.297852
2020-07-19 15:14:37	-0.0517578	-0.961426	0.26709	-0.046875	-0.951172	0.265625
2020-07-19 15:14:37	-0.046875	-0.951172	0.275391	-0.0454102	-0.951172	0.282715
2020-07-19 15:14:37	-0.0463867	-0.959473	0.270508	-0.0478516	-0.956055	0.28125
2020-07-19 15:14:37	-0.050293	-0.954102	0.261719	-0.0488281	-0.955078	0.282227
2020-07-19 15:14:37	-0.0449219	-0.958496	0.280762	-0.0419922	-0.959961	0.265625
2020-07-19 15:14:37	-0.0439453	-0.956543	0.271484	-0.0449219	-0.959473	0.26709
2020-07-19 15:14:37	-0.0429688	-0.952637	0.267578	-0.0410156	-0.955078	0.272461
2020-07-19 15:14:37	-0.0400391	-0.959961	0.255371	-0.0444336	-0.947754	0.267578
2020-07-19 15:14:37	-0.0551758	-0.973633	0.274902	-0.0512695	-0.980957	0.259277
2020-07-19 15:14:37	-0.0517578	-0.960449	0.267578	-0.0605469	-0.947266	0.250977
2020-07-19 15:14:38	-0.0405273	-0.949707	0.273926	-0.0512695	-0.963867	0.276855
2020-07-19 15:14:38	-0.0512695	-0.967285	0.259766	-0.050293	-0.958496	0.259766
2020-07-19 15:14:38	-0.0483398	-0.957031	0.265625	-0.0351562	-0.95166	0.26709
2020-07-19 15:14:38	-0.0493164	-0.962891	0.265625	-0.0668945	-0.958984	0.245605
2020-07-19 15:14:38	-0.0600586	-0.966309	0.258789	-0.0615234	-0.968262	0.268066
2020-07-19 15:14:38	-0.0639648	-0.955078	0.253418	-0.0620117	-0.959961	0.253906
2020-07-19 15:14:38	-0.0507812	-0.960938	0.262207	-0.0556641	-0.960449	0.254883
2020-07-19 15:14:38	-0.0600586	-0.958008	0.244629	-0.065918	-0.965332	0.253906
2020-07-19 15:14:38	-0.0537109	-0.972656	0.249512	-0.0620117	-0.956055	0.250977
2020-07-19 15:14:38	-0.0654297	-0.962891	0.25	-0.0668945	-0.971191	0.23584
2020-07-19 15:14:38	-0.0595703	-0.96582	0.266113	-0.0732422	-0.961914	0.248047
2020-07-19 15:14:38	-0.0498047	-0.965332	0.260254	-0.065918	-0.962402	0.269043
2020-07-19 15:14:38	-0.0644531	-0.962891	0.239258	-0.0664062	-0.95752	0.244141
2020-07-19 15:14:38	-0.0654297	-0.960449	0.249023	-0.0688477	-0.959473	0.248535
2020-07-19 15:14:38	-0.0654297	-0.965332	0.244141	-0.0708008	-0.964355	0.256836
2020-07-19 15:14:38	-0.0761719	-0.973633	0.263672	-0.0668945	-0.966309	0.258301
2020-07-19 15:14:39	-0.065918	-0.956543	0.25	-0.0673828	-0.955566	0.253906
2020-07-19 15:14:39	-0.0576172	-0.956543	0.257324	-0.0610352	-0.956055	0.252441
2020-07-19 15:14:39	-0.0693359	-0.969727	0.251953	-0.0664062	-0.962891	0.251953
2020-07-19 15:14:39	-0.0639648	-0.960938	0.249512	-0.0664062	-0.955566	0.257324
2020-07-19 15:14:39	-0.0688477	-0.964844	0.257812	-0.0644531	-0.955078	0.242676
2020-07-19 15:14:39	-0.059082	-0.955566	0.248047	-0.065918	-0.948242	0.243164
2020-07-19 15:14:39	-0.0463867	-0.964355	0.272949	-0.0576172	-0.977539	0.283691
2020-07-19 15:14:39	-0.0703125	-0.974609	0.256348	-0.0668945	-0.937012	0.250488
2020-07-19 15:14:39	-0.0610352	-0.936035	0.259277	-0.059082	-0.93457	0.250977
2020-07-19 15:14:39	-0.0551758	-0.905273	0.219727	-0.0356445	-0.783203	0.145508
2020-07-19 15:14:39	-0.0576172	-0.658691	0.106934	-0.046875	-0.610352	0.112305
2020-07-19 15:14:39	-0.0537109	-0.63916	0.125977	-0.0483398	-0.570312	0.0986328
2020-07-19 15:14:39	-0.0356445	-0.587891	0.0419922	-0.046875	-0.650879	0.0249023
2020-07-19 15:14:39	-0.0761719	-0.71875	0.012207	-0.0654297	-0.841797	-0.0375977
2020-07-19 15:14:39	-0.0244141	-0.996582	0.0146484	-0.0356445	-1.08154	-0.00976562
2020-07-19 15:14:40	-0.00488281	-1.14404	-0.0551758	-0.0439453	-1.21582	-0.0561523
2020-07-19 15:14:40	-0.090332	-1.18018	-0.0849609	0.00537109	-1.20117	-0.0908203
2020-07-19 15:14:40	0.0727539	-1.30078	-0.0751953	-0.0649414	-1.25342	-0.112793
2020-07-19 15:14:40	-0.0834961	-1.2417	-0.0854492	-0.0268555	-1.15283	0.000488281
2020-07-19 15:14:40	0.00683594	-1.15381	0.0703125	-0.0102539	-1.26025	0.142578
2020-07-19 15:14:40	-0.106445	-1.36182	0.197754	-0.108398	-1.32031	0.193848
2020-07-19 15:14:40	-0.0551758	-1.33643	0.300781	-0.0898438	-1.24707	0.352539
2020-07-19 15:14:40	-0.106934	-0.964355	0.259277	-0.0366211	-0.789062	0.251465
2020-07-19 15:14:40	0.0439453	-0.775879	0.307617	0.0356445	-0.77002	0.312988
2020-07-19 15:14:40	0.0141602	-0.763672	0.305664	-0.0102539	-0.932129	0.364746
2020-07-19 15:14:40	-0.0078125	-1.05518	0.382812	-0.0229492	-0.993164	0.340332
2020-07-19 15:14:40	-0.0336914	-0.92041	0.375977	-0.03125	-0.953613	0.391602
2020-07-19 15:14:40	-0.0126953	-0.894043	0.364746	-0.0175781	-0.86377	0.351562
2020-07-19 15:14:40	-0.0170898	-0.86377	0.348145	-0.019043	-0.893066	0.361816
2020-07-19 15:14:40	-0.0258789	-0.927246	0.363281	-0.0292969	-0.932617	0.376465
2020-07-19 15:14:40	-0.0297852	-0.94873	0.370605	-0.0444336	-0.938965	0.363281
2020-07-19 15:14:41	-0.0571289	-0.929199	0.362793	-0.0458984	-0.914551	0.346191
2020-07-19 15:14:41	-0.0283203	-0.915527	0.343262	-0.0302734	-0.91748	0.348633
2020-07-19 15:14:41	-0.0512695	-0.939941	0.342285	-0.0454102	-0.937988	0.34668
2020-07-19 15:14:41	-0.0410156	-0.937988	0.349609	-0.0532227	-0.932129	0.344727
2020-07-19 15:14:41	-0.0522461	-0.935547	0.343262	-0.0444336	-0.937988	0.331055
2020-07-19 15:14:41	-0.0532227	-0.950195	0.32666	-0.0625	-0.92334	0.322266
2020-07-19 15:14:41	-0.065918	-0.92627	0.32373	-0.0478516	-0.941406	0.352051
2020-07-19 15:14:41	-0.0717773	-0.945312	0.328613	-0.065918	-0.938477	0.312988
2020-07-19 15:14:41	-0.0620117	-0.938965	0.325684	-0.0698242	-0.941406	0.331055
2020-07-19 15:14:41	-0.0683594	-0.931152	0.318359	-0.0664062	-0.93457	0.335449
2020-07-19 15:14:41	-0.0756836	-0.948242	0.308594	-0.0703125	-0.932617	0.316895
2020-07-19 15:14:41	-0.0688477	-0.95166	0.336426	-0.0688477	-0.9375	0.313965
2020-07-19 15:14:41	-0.0673828	-0.93457	0.31543	-0.0727539	-0.939941	0.318848
2020-07-19 15:14:41	-0.0703125	-0.945801	0.312988	-0.0712891	-0.949219	0.305176
2020-07-19 15:14:41	-0.0698242	-0.938965	0.299805	-0.0703125	-0.941895	0.307617
2020-07-19 15:14:41	-0.0742188	-0.950195	0.312012	-0.0766602	-0.94873	0.298828
2020-07-19 15:14:42	-0.0756836	-0.958008	0.28418	-0.0742188	-0.953613	0.306641
2020-07-19 15:14:42	-0.0742188	-0.932617	0.288574	-0.059082	-0.944336	0.306641
2020-07-19 15:14:42	-0.0766602	-0.95166	0.307129	-0.0761719	-0.960449	0.286133
2020-07-19 15:14:42	-0.0712891	-0.947266	0.285156	-0.0805664	-0.944824	0.298828
2020-07-19 15:14:42	-0.0639648	-0.949707	0.304199	-0.0751953	-0.955566	0.306641
2020-07-19 15:14:42	-0.0869141	-0.952637	0.29248	-0.0810547	-0.943848	0.291016
2020-07-19 15:14:42	-0.074707	-0.948242	0.30957	-0.0703125	-0.944336	0.301758
2020-07-19 15:14:42	-0.0756836	-0.939941	0.304688	-0.0727539	-0.945312	0.318848
2020-07-19 15:14:42	-0.0805664	-0.952637	0.316895	-0.0795898	-0.938477	0.305176
2020-07-19 15:14:42	-0.0727539	-0.940918	0.317383	-0.0800781	-0.936035	0.32373
2020-07-19 15:14:42	-0.0825195	-0.946289	0.316895	-0.0791016	-0.933594	0.331055
2020-07-19 15:14:42	-0.0766602	-0.94043	0.331543	-0.0742188	-0.927246	0.313965
2020-07-19 15:14:42	-0.0751953	-0.932129	0.327637	-0.0854492	-0.941406	0.32373
2020-07-19 15:14:42	-0.0693359	-0.91748	0.342773	-0.0693359	-0.938477	0.370117
2020-07-19 15:14:42	-0.081543	-0.950684	0.331055	-0.0703125	-0.929688	0.328125
2020-07-19 15:14:43	-0.0722656	-0.922852	0.34375	-0.0751953	-0.92334	0.352051
2020-07-19 15:14:43	-0.0751953	-0.925293	0.351562	-0.074707	-0.932129	0.359375
2020-07-19 15:14:43	-0.0800781	-0.927734	0.345703	-0.078125	-0.922363	0.349121
2020-07-19 15:14:43	-0.0727539	-0.924316	0.356934	-0.0805664	-0.922363	0.350586
2020-07-19 15:14:43	-0.0708008	-0.929199	0.350098	-0.078125	-0.925781	0.353027
2020-07-19 15:14:43	-0.078125	-0.927246	0.348633	-0.0742188	-0.926758	0.350098
2020-07-19 15:14:43	-0.0737305	-0.929199	0.349121	-0.0776367	-0.925781	0.347656
2020-07-19 15:14:43	-0.0717773	-0.923828	0.357422	-0.0825195	-0.935547	0.345215
2020-07-19 15:14:43	-0.0742188	-0.925293	0.344727	-0.0712891	-0.928223	0.339844
2020-07-19 15:14:43	-0.0825195	-0.902344	0.344238	-0.0727539	-0.933594	0.358887
2020-07-19 15:14:43	-0.0756836	-0.935059	0.356445	-0.081543	-0.936035	0.331543
2020-07-19 15:14:43	-0.0698242	-0.923828	0.330078	-0.0761719	-0.928711	0.334473
2020-07-19 15:14:43	-0.074707	-0.934082	0.340332	-0.0722656	-0.937988	0.327148
2020-07-19 15:14:43	-0.0751953	-0.938477	0.353027	-0.081543	-0.944336	0.318848
2020-07-19 15:14:43	-0.074707	-0.928223	0.328125	-0.0698242	-0.944336	0.341797
2020-07-19 15:14:43	-0.0810547	-0.935059	0.32666	-0.0717773	-0.93457	0.330078
2020-07-19 15:14:44	-0.0761719	-0.938477	0.326172	-0.0737305	-0.9375	0.323242
2020-07-19 15:14:44	-0.0712891	-0.94043	0.329102	-0.0727539	-0.936035	0.325684
2020-07-19 15:14:44	-0.0732422	-0.93457	0.327637	-0.0703125	-0.939453	0.327148
2020-07-19 15:14:44	-0.0654297	-0.925781	0.333008	-0.0771484	-0.921875	0.349609
2020-07-19 15:14:44	-0.0878906	-0.909668	0.372559	-0.0981445	-0.914551	0.403809
2020-07-19 15:14:44	-0.116211	-0.889648	0.387207	-0.0917969	-0.875488	0.36084
2020-07-19 15:14:44	-0.0693359	-0.918457	0.383301	-0.0751953	-0.915039	0.354492
2020-07-19 15:14:44	-0.0859375	-0.849609	0.292969	-0.0625	-0.849609	0.275879
2020-07-19 15:14:44	-0.0483398	-0.875488	0.316406	-0.0800781	-0.942383	0.296387
2020-07-19 15:14:44	-0.0327148	-1.05273	0.259277	-0.0292969	-1.26904	0.199707
2020-07-19 15:14:44	0.0703125	-1.30176	0.126465	-0.0693359	-1.37598	-0.0600586
2020-07-19 15:14:44	-0.0395508	-1.30371	-0.196777	0.102539	-1.23682	-0.26416
2020-07-19 15:14:44	0.0244141	-1.25342	-0.394043	-0.0654297	-1.36084	-0.298828
2020-07-19 15:14:44	-0.0288086	-1.31641	-0.236328	-0.0126953	-1.20898	-0.255859
2020-07-19 15:14:44	0.0415039	-1.19727	-0.244629	0.0463867	-1.20117	-0.246094
2020-07-19 15:14:44	0.043457	-1.12549	-0.226562	0.0415039	-1.05811	-0.182129
2020-07-19 15:14:45	0	-0.972168	-0.155273	0.0195312	-0.813477	-0.110352
2020-07-19 15:14:45	-0.0625	-0.78125	-0.114746	-0.0722656	-0.714844	-0.050293
2020-07-19 15:14:45	-0.0410156	-0.660156	-0.0302734	-0.0361328	-0.583008	-0.0356445
2020-07-19 15:14:45	-0.0488281	-0.588379	-0.0297852	-0.0175781	-0.599609	0.0449219
2020-07-19 15:14:45	-0.0297852	-0.699219	0.0371094	-0.0517578	-0.820312	0.0400391
2020-07-19 15:14:45	-0.046875	-0.881836	0.100098	-0.0527344	-0.936523	0.137695
2020-07-19 15:14:45	-0.0424805	-0.959961	0.102051	-0.0917969	-0.956543	0.112793
2020-07-19 15:14:45	-0.0981445	-0.946289	0.155273	-0.0727539	-0.991211	0.166016
2020-07-19 15:14:45	-0.046875	-0.957031	0.164551	0.0219727	-0.941406	0.153809
2020-07-19 15:14:45	-0.00244141	-0.987305	0.193848	-0.043457	-0.994629	0.187988
2020-07-19 15:14:45	-0.0498047	-0.947754	0.174316	-0.0302734	-0.98877	0.194336
2020-07-19 15:14:45	-0.0209961	-0.971191	0.226562	-0.00830078	-0.972656	0.217773
2020-07-19 15:14:45	-0.00878906	-0.97168	0.212402	0.000488281	-0.938477	0.224609
2020-07-19 15:14:45	-0.0322266	-0.95459	0.248535	-0.0288086	-0.965332	0.259766
2020-07-19 15:14:45	-0.0458984	-0.975098	0.259766	-0.0302734	-0.964844	0.228516
2020-07-19 15:14:46	-0.0224609	-0.955566	0.262207	-0.046875	-0.942383	0.255859
2020-07-19 15:14:46	-0.0566406	-0.944336	0.262695	-0.0585938	-0.945801	0.257812
2020-07-19 15:14:46	-0.0595703	-0.953125	0.256836	-0.0517578	-0.959473	0.252441
2020-07-19 15:14:46	-0.0507812	-0.971191	0.283203	-0.0551758	-0.972656	0.27002
2020-07-19 15:14:46	-0.0522461	-0.967285	0.272461	-0.0556641	-0.94873	0.271484
2020-07-19 15:14:46	-0.0537109	-0.941895	0.269531	-0.0610352	-0.950195	0.270508
2020-07-19 15:14:46	-0.0727539	-0.959473	0.26123	-0.0639648	-0.965332	0.26123
2020-07-19 15:14:46	-0.0493164	-0.967773	0.276367	-0.0620117	-0.958008	0.253906
2020-07-19 15:14:46	-0.0712891	-0.96582	0.265137	-0.0786133	-0.953613	0.25293
2020-07-19 15:14:46	-0.0776367	-0.947754	0.257324	-0.0644531	-0.955566	0.272461
2020-07-19 15:14:46	-0.0756836	-0.964355	0.268555	-0.0771484	-0.962402	0.251465
2020-07-19 15:14:46	-0.0771484	-0.961914	0.259277	-0.0800781	-0.964355	0.260254
2020-07-19 15:14:46	-0.0751953	-0.957031	0.257812	-0.0761719	-0.966797	0.263184
2020-07-19 15:14:46	-0.0771484	-0.977539	0.265625	-0.0727539	-0.95166	0.240723
2020-07-19 15:14:46	-0.0737305	-0.960449	0.254883	-0.0693359	-0.963867	0.258301
2020-07-19 15:14:46	-0.0698242	-0.958496	0.255371	-0.0712891	-0.963379	0.25293
2020-07-19 15:14:47	-0.0712891	-0.956055	0.251465	-0.0688477	-0.95752	0.251465
2020-07-19 15:14:47	-0.0683594	-0.956543	0.254395	-0.074707	-0.959473	0.251953
2020-07-19 15:14:47	-0.0708008	-0.959473	0.251465	-0.0654297	-0.971191	0.259277
2020-07-19 15:14:47	-0.0722656	-0.963867	0.246094	-0.0649414	-0.957031	0.260742
2020-07-19 15:14:47	-0.0830078	-0.962402	0.246094	-0.0673828	-0.955566	0.234863
2020-07-19 15:14:47	-0.0776367	-0.956055	0.261719	-0.0737305	-0.967773	0.246094
2020-07-19 15:14:47	-0.0834961	-0.963867	0.231934	-0.0854492	-0.963379	0.245605
2020-07-19 15:14:47	-0.0771484	-0.967773	0.247559	-0.0756836	-0.972656	0.239746
2020-07-19 15:14:47	-0.081543	-0.973633	0.243164	-0.081543	-0.966309	0.248047
2020-07-19 15:14:47	-0.0800781	-0.970703	0.244141	-0.0717773	-0.96875	0.245605
2020-07-19 15:14:47	-0.078125	-0.960938	0.246582	-0.0732422	-0.964844	0.244141
2020-07-19 15:14:47	-0.0791016	-0.962402	0.243652	-0.0810547	-0.962402	0.240234
2020-07-19 15:14:47	-0.078125	-0.965332	0.239258	-0.0761719	-0.956055	0.249023
2020-07-19 15:14:47	-0.0708008	-0.961426	0.250977	-0.0751953	-0.96582	0.259277
2020-07-19 15:14:47	-0.0737305	-0.959473	0.25	-0.0756836	-0.972656	0.240234
2020-07-19 15:14:48	-0.0732422	-0.963867	0.263672	-0.0800781	-0.941406	0.241699
2020-07-19 15:14:48	-0.0625	-0.963867	0.266602	-0.0649414	-0.962891	0.276367
2020-07-19 15:14:48	-0.0693359	-0.963867	0.253418	-0.0678711	-0.959961	0.253906
2020-07-19 15:14:48	-0.065918	-0.956543	0.260254	-0.0654297	-0.950195	0.266113
2020-07-19 15:14:48	-0.0693359	-0.967773	0.266113	-0.0751953	-0.958984	0.262695
2020-07-19 15:14:48	-0.0756836	-0.961426	0.261719	-0.0717773	-0.953125	0.269531
2020-07-19 15:14:48	-0.0678711	-0.961426	0.274902	-0.074707	-0.959961	0.270508
2020-07-19 15:14:48	-0.0761719	-0.955078	0.274902	-0.074707	-0.95752	0.270508
2020-07-19 15:14:48	-0.0732422	-0.95752	0.277344	-0.0776367	-0.960938	0.277832
2020-07-19 15:14:48	-0.0688477	-0.95459	0.268066	-0.078125	-0.951172	0.28418
2020-07-19 15:14:48	-0.0737305	-0.949219	0.269043	-0.0712891	-0.958496	0.276855
2020-07-19 15:14:48	-0.074707	-0.971191	0.281738	-0.0839844	-0.920898	0.279785
2020-07-19 15:14:48	-0.0629883	-0.950195	0.313965	-0.0771484	-0.952637	0.28125
2020-07-19 15:14:48	-0.0795898	-0.941895	0.272949	-0.0634766	-0.94043	0.277344
2020-07-19 15:14:48	-0.0751953	-0.943359	0.28125	-0.0688477	-0.947754	0.282715
2020-07-19 15:14:48	-0.0717773	-0.950684	0.286133	-0.0712891	-0.944336	0.260742
2020-07-19 15:14:49	-0.0634766	-0.942383	0.27002	-0.0429688	-0.928711	0.25293
2020-07-19 15:14:49	-0.043457	-0.899414	0.23291	-0.0541992	-0.90332	0.215332
2020-07-19 15:14:49	-0.0507812	-0.871582	0.137207	-0.0405273	-0.807617	0.14209
2020-07-19 15:14:49	-0.0566406	-0.846191	0.154297	-0.0805664	-0.868652	0.108398
2020-07-19 15:14:49	-0.0878906	-0.820312	0.0737305	-0.0913086	-0.765625	0.0566406
2020-07-19 15:14:49	-0.0898438	-0.73584	0.0170898	-0.0415039	-0.714355	0.0283203
2020-07-19 15:14:49	-0.0449219	-0.67627	-0.000976562	0.019043	-0.716309	-0.00634766
2020-07-19 15:14:49	0.0239258	-0.881836	0.0141602	-0.0170898	-0.878418	-0.0874023
2020-07-19 15:14:49	-0.19043	-0.879883	-0.212891	-0.100586	-0.918945	-0.155273
2020-07-19 15:14:49	-0.00195312	-0.960449	-0.122559	0.0786133	-1.12158	-0.197754
2020-07-19 15:14:49	0.0185547	-1.19189	-0.209961	-0.0546875	-1.13379	-0.185547
2020-07-19 15:14:49	-0.0795898	-1.2832	-0.253906	-0.000976562	-1.33545	-0.192871
2020-07-19 15:14:49	-0.0214844	-1.19531	-0.119141	-0.0639648	-1.18213	-0.0532227
2020-07-19 15:14:49	-0.0292969	-1.35938	0.0493164	-0.0400391	-1.50977	0.0698242
2020-07-19 15:14:49	-0.0913086	-1.36035	0.0366211	-0.0820312	-1.39746	0.153809
2020-07-19 15:14:49	-0.0820312	-1.19922	0.227539	-0.0615234	-0.977051	0.259277
2020-07-19 15:14:50	-0.0625	-0.781738	0.216797	0.012207	-0.738281	0.212402
2020-07-19 15:14:50	0.0166016	-0.796387	0.227539	0.0146484	-0.842285	0.247559
2020-07-19 15:14:50	-0.000488281	-0.993164	0.280273	-0.0200195	-1.09326	0.275879
2020-07-19 15:14:50	-0.0185547	-1.04932	0.270996	-0.0258789	-0.979004	0.283203
2020-07-19 15:14:50	-0.00927734	-0.949707	0.279297	0.0151367	-0.933105	0.285645
2020-07-19 15:14:50	-0.0131836	-0.882812	0.248535	-0.0317383	-0.92334	0.224609
2020-07-19 15:14:50	0.0195312	-0.922852	0.264648	-0.00341797	-0.955078	0.276855
2020-07-19 15:14:50	-0.0131836	-1.00684	0.257324	-0.012207	-0.986816	0.258301
2020-07-19 15:14:50	0.000976562	-0.964355	0.260742	-0.00244141	-0.971191	0.25
2020-07-19 15:14:50	-0.00732422	-0.95166	0.231445	-0.0263672	-0.941895	0.244141
2020-07-19 15:14:50	-0.0200195	-0.971191	0.243652	-0.0141602	-0.986816	0.235352
2020-07-19 15:14:50	-0.00634766	-0.963379	0.259277	-0.0380859	-0.954102	0.254395
2020-07-19 15:14:50	-0.0117188	-0.96582	0.262695	-0.0161133	-0.974609	0.271973
2020-07-19 15:14:50	-0.0253906	-0.959961	0.261719	-0.0234375	-0.962891	0.260742
2020-07-19 15:14:50	-0.0307617	-0.95166	0.268555	-0.0268555	-0.947754	0.273438
2020-07-19 15:14:50	-0.0273438	-0.955566	0.285156	-0.0375977	-0.964844	0.288086
2020-07-19 15:14:51	-0.0351562	-0.943359	0.282715	-0.0327148	-0.952637	0.297363
2020-07-19 15:14:51	-0.0332031	-0.953613	0.300781	-0.0361328	-0.94043	0.302246
2020-07-19 15:14:51	-0.0405273	-0.950684	0.30957	-0.043457	-0.958008	0.305176
2020-07-19 15:14:51	-0.0268555	-0.921387	0.310547	-0.0351562	-0.935547	0.313477
2020-07-19 15:14:51	-0.0410156	-0.941406	0.320312	-0.0532227	-0.936035	0.325195
2020-07-19 15:14:51	-0.0366211	-0.936035	0.323242	-0.0454102	-0.947266	0.323242
2020-07-19 15:14:51	-0.0576172	-0.94043	0.322266	-0.0439453	-0.920898	0.329102
2020-07-19 15:14:51	-0.0317383	-0.939453	0.353027	-0.0522461	-0.943359	0.328613
2020-07-19 15:14:51	-0.0498047	-0.937988	0.325195	-0.0429688	-0.932129	0.333984
2020-07-19 15:14:51	-0.0405273	-0.935547	0.333008	-0.0419922	-0.931641	0.328613
2020-07-19 15:14:51	-0.0463867	-0.934082	0.334961	-0.0449219	-0.94873	0.311523
2020-07-19 15:14:51	-0.0463867	-0.93457	0.313477	-0.0405273	-0.94043	0.320312
2020-07-19 15:14:51	-0.0439453	-0.9375	0.322754	-0.0390625	-0.936523	0.323242
2020-07-19 15:14:51	-0.0458984	-0.943848	0.324707	-0.0483398	-0.948242	0.327637
2020-07-19 15:14:51	-0.043457	-0.943848	0.32373	-0.0395508	-0.941895	0.319824
2020-07-19 15:14:51	-0.0405273	-0.936035	0.322754	-0.0488281	-0.949707	0.318359
2020-07-19 15:14:52	-0.0424805	-0.949707	0.316895	-0.0400391	-0.930176	0.305176
2020-07-19 15:14:52	-0.0522461	-0.923828	0.314941	-0.0288086	-0.944336	0.334473
2020-07-19 15:14:52	-0.0507812	-0.948242	0.329102	-0.0473633	-0.941895	0.301758
2020-07-19 15:14:52	-0.0429688	-0.940918	0.3125	-0.0463867	-0.938477	0.316406
2020-07-19 15:14:52	-0.0415039	-0.937012	0.318848	-0.0371094	-0.943848	0.306152
2020-07-19 15:14:52	-0.0463867	-0.952637	0.319824	-0.0444336	-0.947266	0.304688
2020-07-19 15:14:52	-0.0473633	-0.936523	0.302246	-0.0361328	-0.943848	0.322266
2020-07-19 15:14:52	-0.0458984	-0.949219	0.312988	-0.0424805	-0.944336	0.304199
2020-07-19 15:14:52	-0.0410156	-0.946289	0.306152	-0.0478516	-0.949707	0.302246
2020-07-19 15:14:52	-0.0395508	-0.946289	0.306641	-0.0449219	-0.94873	0.300781
2020-07-19 15:14:52	-0.0371094	-0.945312	0.301758	-0.0371094	-0.949219	0.312988
2020-07-19 15:14:52	-0.0361328	-0.95459	0.296387	-0.0463867	-0.960938	0.283691
2020-07-19 15:14:52	-0.0400391	-0.947754	0.297363	-0.043457	-0.93457	0.289551
2020-07-19 15:14:52	-0.0322266	-0.938477	0.300781	-0.0327148	-0.96582	0.313965
2020-07-19 15:14:52	-0.0380859	-0.956543	0.283691	-0.0400391	-0.948242	0.280762
2020-07-19 15:14:53	-0.0390625	-0.952148	0.289062	-0.0361328	-0.950684	0.28418
2020-07-19 15:14:53	-0.034668	-0.956543	0.287598	-0.0410156	-0.956543	0.286621
2020-07-19 15:14:53	-0.0424805	-0.949707	0.277344	-0.0375977	-0.95752	0.282715
2020-07-19 15:14:53	-0.0395508	-0.957031	0.286621	-0.0439453	-0.950195	0.285156
2020-07-19 15:14:53	-0.0361328	-0.960449	0.291504	-0.0410156	-0.956543	0.291016
2020-07-19 15:14:53	-0.0424805	-0.95752	0.285645	-0.0415039	-0.949707	0.294434
2020-07-19 15:14:53	-0.0439453	-0.942871	0.285156	-0.0610352	-0.946777	0.285645
2020-07-19 15:14:53	-0.0463867	-0.958496	0.294922	-0.0415039	-0.947754	0.298828
2020-07-19 15:14:53	-0.0473633	-0.954102	0.314941	-0.0410156	-0.952637	0.299805
2020-07-19 15:14:53	-0.043457	-0.958984	0.303223	-0.0664062	-0.947754	0.314453
2020-07-19 15:14:53	-0.0449219	-0.923828	0.289551	-0.03125	-0.935547	0.334961
2020-07-19 15:14:53	-0.0454102	-0.952148	0.316895	-0.0498047	-0.945801	0.297852
2020-07-19 15:14:53	-0.0454102	-0.93457	0.319336	-0.0395508	-0.936523	0.317871
2020-07-19 15:14:53	-0.0449219	-0.937012	0.328125	-0.0512695	-0.945312	0.33252
2020-07-19 15:14:53	-0.0517578	-0.944336	0.3125	-0.0488281	-0.9375	0.31543
2020-07-19 15:14:53	-0.0419922	-0.933594	0.333984	-0.0410156	-0.936523	0.32959
2020-07-19 15:14:54	-0.0415039	-0.93457	0.333008	-0.043457	-0.924805	0.337891
2020-07-19 15:14:54	-0.0390625	-0.93457	0.340332	-0.0366211	-0.928711	0.353516
2020-07-19 15:14:54	-0.03125	-0.91748	0.359863	-0.0581055	-0.912598	0.383789
2020-07-19 15:14:54	-0.104004	-0.905762	0.396973	-0.0756836	-0.883789	0.380859
2020-07-19 15:14:54	-0.0102539	-0.931641	0.375488	-0.00341797	-0.956543	0.381836
2020-07-19 15:14:54	-0.0249023	-0.882324	0.331055	-0.0444336	-0.811035	0.310059
2020-07-19 15:14:54	-0.0292969	-0.846191	0.335938	-0.0541992	-0.900391	0.331055
2020-07-19 15:14:54	-0.0883789	-0.91748	0.292969	-0.00927734	-0.997559	0.285645
2020-07-19 15:14:54	0.0327148	-1.20947	0.274414	-0.0375977	-1.396	0.233887
2020-07-19 15:14:54	0.0219727	-1.52979	0.119141	-0.0776367	-1.30566	-0.134277
2020-07-19 15:14:54	0.0512695	-1.24658	-0.246582	0.046875	-1.17188	-0.231934
2020-07-19 15:14:54	-0.0913086	-1.25293	-0.248047	-0.0668945	-1.31445	-0.191895
2020-07-19 15:14:54	-0.0258789	-1.20312	-0.177246	0.0629883	-1.18262	-0.15918
2020-07-19 15:14:54	0.0878906	-1.13965	-0.19873	0.0117188	-1.0957	-0.172852
2020-07-19 15:14:54	-0.0268555	-1.06934	-0.137207	-0.0136719	-1.00439	-0.135254
2020-07-19 15:14:54	0.00976562	-0.946289	-0.0966797	-0.0209961	-0.83252	-0.0493164
2020-07-19 15:14:55	-0.0541992	-0.76416	-0.0922852	-0.0341797	-0.640625	-0.0786133
2020-07-19 15:14:55	-0.0151367	-0.556641	-0.0283203	-0.034668	-0.506348	0.00927734
2020-07-19 15:14:55	-0.0239258	-0.554199	0.0166016	-0.0302734	-0.623535	-0.00439453
2020-07-19 15:14:55	-0.0273438	-0.768555	0.0112305	-0.0576172	-0.96582	0.012207
2020-07-19 15:14:55	-0.0996094	-0.984375	0.0136719	-0.0737305	-1.02197	0.0258789
2020-07-19 15:14:55	-0.0351562	-1.00098	0.0444336	-0.0556641	-0.956055	0.0927734
2020-07-19 15:14:55	-0.03125	-0.959473	0.107422	-0.0239258	-0.949707	0.078125
2020-07-19 15:14:55	-0.0336914	-0.984863	0.0976562	-0.0595703	-1.02246	0.117676
2020-07-19 15:14:55	-0.0732422	-1.01318	0.109375	-0.0678711	-1.00049	0.109375
2020-07-19 15:14:55	-0.0488281	-0.987793	0.138184	-0.0498047	-0.986816	0.15625
2020-07-19 15:14:55	-0.0620117	-0.982422	0.132324	-0.0488281	-0.987793	0.113281
2020-07-19 15:14:55	-0.027832	-0.992676	0.160156	-0.0708008	-0.986816	0.164062
2020-07-19 15:14:55	-0.0908203	-0.960938	0.158203	-0.0581055	-0.96582	0.176758
2020-07-19 15:14:55	-0.0688477	-0.972168	0.198242	-0.0595703	-0.978516	0.180664
2020-07-19 15:14:55	-0.0341797	-0.978516	0.181152	-0.0439453	-0.946777	0.176758
2020-07-19 15:14:56	-0.0415039	-0.972656	0.20166	-0.0449219	-0.987793	0.21582
2020-07-19 15:14:56	-0.0302734	-0.983887	0.203613	-0.0239258	-0.966309	0.19873
2020-07-19 15:14:56	-0.0205078	-0.97168	0.230469	-0.03125	-0.946777	0.227539
2020-07-19 15:14:56	-0.0307617	-0.975586	0.227539	-0.0332031	-0.989258	0.229492
2020-07-19 15:14:56	-0.027832	-0.968262	0.216797	-0.0209961	-0.978516	0.228516
2020-07-19 15:14:56	-0.0224609	-0.95752	0.233887	-0.0234375	-0.964844	0.239258
2020-07-19 15:14:56	-0.0292969	-0.970703	0.233887	-0.0249023	-0.966797	0.236328
2020-07-19 15:14:56	-0.0253906	-0.981445	0.227051	-0.0351562	-0.943359	0.220703
2020-07-19 15:14:56	-0.0175781	-0.964844	0.255859	-0.027832	-0.962891	0.250488
2020-07-19 15:14:56	-0.0385742	-0.964844	0.227051	-0.03125	-0.962891	0.231934
2020-07-19 15:14:56	-0.0327148	-0.980469	0.242188	-0.0356445	-0.975098	0.250977
2020-07-19 15:14:56	-0.0283203	-0.975586	0.235352	-0.0327148	-0.959473	0.254395
2020-07-19 15:14:56	-0.0317383	-0.958008	0.229004	-0.0336914	-0.964844	0.242188
2020-07-19 15:14:56	-0.027832	-0.952637	0.236816	-0.0366211	-0.970703	0.245605
2020-07-19 15:14:56	-0.0371094	-0.968262	0.241211	-0.0385742	-0.969727	0.238281
2020-07-19 15:14:56	-0.034668	-0.966797	0.237305	-0.027832	-0.96875	0.237305
2020-07-19 15:14:57	-0.0366211	-0.96582	0.245117	-0.0415039	-0.971191	0.239258
2020-07-19 15:14:57	-0.0361328	-0.974121	0.231445	-0.034668	-0.966309	0.239258
2020-07-19 15:14:57	-0.0439453	-0.956543	0.225586	-0.0302734	-0.959473	0.237305
2020-07-19 15:14:57	-0.0322266	-0.968262	0.251953	-0.0390625	-0.974609	0.231934
2020-07-19 15:14:57	-0.0400391	-0.966309	0.231445	-0.0463867	-0.971191	0.242188
2020-07-19 15:14:57	-0.0419922	-0.967773	0.233887	-0.0454102	-0.964355	0.229492
2020-07-19 15:14:57	-0.0449219	-0.972656	0.230469	-0.0488281	-0.967773	0.229004
2020-07-19 15:14:57	-0.0444336	-0.970215	0.233398	-0.0478516	-0.970215	0.231445
2020-07-19 15:14:57	-0.0473633	-0.966797	0.234863	-0.0400391	-0.967773	0.230957
2020-07-19 15:14:57	-0.0449219	-0.967773	0.229004	-0.046875	-0.968262	0.226562
2020-07-19 15:14:57	-0.0429688	-0.966797	0.223633	-0.0483398	-0.967285	0.240723
2020-07-19 15:14:57	-0.0429688	-0.976074	0.231445	-0.046875	-0.984375	0.217773
2020-07-19 15:14:57	-0.0493164	-0.970703	0.231445	-0.0546875	-0.957031	0.227539
2020-07-19 15:14:57	-0.0317383	-0.960449	0.239258	-0.0478516	-0.971191	0.245605
2020-07-19 15:14:57	-0.0488281	-0.980469	0.243164	-0.0527344	-0.983887	0.240234
2020-07-19 15:14:57	-0.0585938	-0.968262	0.240723	-0.0415039	-0.954102	0.234863
2020-07-19 15:14:58	-0.0405273	-0.957031	0.24707	-0.0493164	-0.959961	0.247559
2020-07-19 15:14:58	-0.0537109	-0.961426	0.237305	-0.059082	-0.958008	0.24707
2020-07-19 15:14:58	-0.0644531	-0.964355	0.245117	-0.0581055	-0.966797	0.244141
2020-07-19 15:14:58	-0.0463867	-0.968262	0.251465	-0.0517578	-0.970215	0.247559
2020-07-19 15:14:58	-0.050293	-0.967285	0.249512	-0.0473633	-0.964844	0.239746
2020-07-19 15:14:58	-0.0537109	-0.943848	0.254883	-0.0576172	-0.960449	0.249512
2020-07-19 15:14:58	-0.0512695	-0.970215	0.242188	-0.0639648	-0.963379	0.250977
2020-07-19 15:14:58	-0.0439453	-0.950195	0.266602	-0.043457	-0.970215	0.286133
2020-07-19 15:14:58	-0.0546875	-0.970703	0.239746	-0.0419922	-0.956543	0.243652
2020-07-19 15:14:58	-0.0444336	-0.969238	0.261719	-0.0410156	-0.953125	0.258789
2020-07-19 15:14:58	-0.0449219	-0.963867	0.257812	-0.0498047	-0.970215	0.262695
2020-07-19 15:14:58	-0.0415039	-0.953125	0.253418	-0.0498047	-0.969238	0.272949
2020-07-19 15:14:58	-0.0498047	-0.964844	0.254395	-0.0419922	-0.959961	0.257812
2020-07-19 15:14:58	-0.0336914	-0.952148	0.254395	-0.0449219	-0.952637	0.256836
2020-07-19 15:14:58	-0.0527344	-0.955078	0.255371	-0.0507812	-0.953613	0.248535
2020-07-19 15:14:59	-0.0449219	-0.95459	0.258789	-0.0478516	-0.958008	0.244629
2020-07-19 15:14:59	-0.0507812	-0.963867	0.233887	-0.0351562	-0.937012	0.219727
2020-07-19 15:14:59	-0.0576172	-0.85498	0.181152	-0.0366211	-0.862793	0.182617
2020-07-19 15:14:59	-0.0336914	-0.891113	0.191895	-0.0205078	-0.827637	0.0996094
2020-07-19 15:14:59	-0.0678711	-0.686035	0.0356445	-0.0693359	-0.669434	0.0141602
2020-07-19 15:14:59	-0.0380859	-0.739258	0.0483398	-0.0883789	-0.709473	0.0258789
2020-07-19 15:14:59	-0.102051	-0.76123	-0.0395508	-0.0322266	-0.938965	-0.00292969
2020-07-19 15:14:59	-0.0200195	-0.84375	-0.0327148	-0.0913086	-0.784668	-0.0620117
2020-07-19 15:14:59	-0.0390625	-0.936035	0.0161133	-0.0932617	-0.984375	0.0151367
2020-07-19 15:14:59	-0.0927734	-0.919434	-0.0751953	-0.0229492	-0.972168	-0.109863
2020-07-19 15:14:59	-0.000976562	-1.02441	-0.0986328	0.0678711	-1.18164	-0.112305
2020-07-19 15:14:59	0.0942383	-1.20117	-0.124023	-0.0854492	-1.29639	-0.188965
2020-07-19 15:14:59	-0.0869141	-1.18164	-0.104492	-0.0493164	-1.16357	-0.0170898
2020-07-19 15:14:59	-0.00195312	-1.24805	0.0942383	-0.0878906	-1.43262	0.132324
2020-07-19 15:14:59	-0.10791	-1.54736	0.130371	-0.0839844	-1.54053	0.241699
2020-07-19 15:14:59	-0.104492	-1.38525	0.289551	-0.118652	-1.11084	0.29834
2020-07-19 15:15:00	-0.0893555	-0.753906	0.314941	0.0229492	-0.651367	0.253418
2020-07-19 15:15:00	0.0712891	-0.685059	0.251953	-0.00195312	-0.743652	0.256836
2020-07-19 15:15:00	-0.0166016	-0.912598	0.308594	-0.0214844	-1.07178	0.336914
2020-07-19 15:15:00	0.00927734	-1.10596	0.341309	-0.00292969	-1.02148	0.344727
2020-07-19 15:15:00	-0.0175781	-0.915527	0.332031	0.012207	-0.891602	0.324219
2020-07-19 15:15:00	-0.0229492	-0.880371	0.305176	-0.0288086	-0.894531	0.302734
2020-07-19 15:15:00	-0.0214844	-0.916016	0.319824	-0.0200195	-0.912598	0.303711
2020-07-19 15:15:00	0.0107422	-0.937012	0.336914	-0.0180664	-0.993164	0.345215
2020-07-19 15:15:00	-0.0209961	-0.992676	0.329102	0.00146484	-0.947754	0.301758
2020-07-19 15:15:00	-0.00292969	-0.92041	0.288574	-0.0117188	-0.925781	0.291992
2020-07-19 15:15:00	-0.00683594	-0.944824	0.309082	-0.0078125	-0.974609	0.283691
2020-07-19 15:15:00	-0.0239258	-0.964355	0.305664	-0.03125	-0.95752	0.330078
2020-07-19 15:15:00	-0.0322266	-0.962891	0.313965	-0.0205078	-0.944336	0.307617
2020-07-19 15:15:00	-0.000976562	-0.921875	0.30127	-0.0341797	-0.931641	0.32666
2020-07-19 15:15:00	-0.0317383	-0.949219	0.332031	-0.0297852	-0.941406	0.323242
2020-07-19 15:15:00	-0.0253906	-0.931641	0.326172	-0.0366211	-0.934082	0.335449
2020-07-19 15:15:01	-0.0439453	-0.941406	0.330078	-0.0332031	-0.951172	0.328125
2020-07-19 15:15:01	-0.0415039	-0.924805	0.328125	-0.0356445	-0.906738	0.334961
2020-07-19 15:15:01	-0.0224609	-0.932617	0.367676	-0.0493164	-0.950684	0.347168
2020-07-19 15:15:01	-0.0415039	-0.946777	0.32373	-0.0297852	-0.92627	0.338867
2020-07-19 15:15:01	-0.0322266	-0.92627	0.349609	-0.0375977	-0.922852	0.345703
2020-07-19 15:15:01	-0.0332031	-0.923828	0.349121	-0.0424805	-0.943359	0.334961
2020-07-19 15:15:01	-0.043457	-0.932617	0.336914	-0.0390625	-0.931641	0.352539
2020-07-19 15:15:01	-0.0415039	-0.9375	0.341797	-0.0424805	-0.933105	0.342285
2020-07-19 15:15:01	-0.0444336	-0.926758	0.348145	-0.043457	-0.928711	0.354492
2020-07-19 15:15:01	-0.0444336	-0.928711	0.354004	-0.0375977	-0.924316	0.350586
2020-07-19 15:15:01	-0.0463867	-0.925293	0.358887	-0.046875	-0.93457	0.341797
2020-07-19 15:15:01	-0.0463867	-0.943359	0.338867	-0.0493164	-0.927734	0.334961
2020-07-19 15:15:01	-0.0546875	-0.903809	0.344727	-0.043457	-0.928711	0.366699
2020-07-19 15:15:01	-0.0498047	-0.941895	0.341797	-0.0473633	-0.936523	0.329102
2020-07-19 15:15:01	-0.0512695	-0.930176	0.342773	-0.0463867	-0.926758	0.352539
2020-07-19 15:15:02	-0.0458984	-0.927246	0.347656	-0.046875	-0.937012	0.338867
2020-07-19 15:15:02	-0.0581055	-0.945801	0.34082	-0.0478516	-0.924805	0.334473
2020-07-19 15:15:02	-0.0439453	-0.930176	0.350098	-0.0532227	-0.939453	0.342285
2020-07-19 15:15:02	-0.0488281	-0.932129	0.337402	-0.046875	-0.930176	0.34082
2020-07-19 15:15:02	-0.0429688	-0.927734	0.341309	-0.0449219	-0.931152	0.336914
2020-07-19 15:15:02	-0.0463867	-0.933105	0.334473	-0.0541992	-0.93457	0.339355
2020-07-19 15:15:02	-0.046875	-0.938477	0.341309	-0.0410156	-0.936035	0.338867
2020-07-19 15:15:02	-0.046875	-0.943848	0.33252	-0.0595703	-0.918945	0.327148
2020-07-19 15:15:02	-0.0473633	-0.928711	0.336426	-0.0375977	-0.935547	0.362793
2020-07-19 15:15:02	-0.0576172	-0.951172	0.335938	-0.0512695	-0.938965	0.319824
2020-07-19 15:15:02	-0.050293	-0.932617	0.330078	-0.0527344	-0.935059	0.32666
2020-07-19 15:15:02	-0.0507812	-0.938477	0.328613	-0.0498047	-0.935547	0.340332
2020-07-19 15:15:02	-0.0571289	-0.947754	0.322266	-0.0546875	-0.934082	0.315918
2020-07-19 15:15:02	-0.0395508	-0.938477	0.333008	-0.0576172	-0.940918	0.321289
2020-07-19 15:15:02	-0.0527344	-0.935059	0.315918	-0.0454102	-0.938477	0.317871
2020-07-19 15:15:02	-0.0522461	-0.943848	0.316406	-0.0483398	-0.941406	0.313965
2020-07-19 15:15:03	-0.0493164	-0.939941	0.320312	-0.0541992	-0.943848	0.317871
2020-07-19 15:15:03	-0.0517578	-0.943359	0.304199	-0.046875	-0.938965	0.3125
2020-07-19 15:15:03	-0.0541992	-0.953125	0.310059	-0.0449219	-0.945312	0.319824
2020-07-19 15:15:03	-0.0439453	-0.936523	0.304199	-0.0629883	-0.94873	0.286621
2020-07-19 15:15:03	-0.0556641	-0.938965	0.30127	-0.0390625	-0.946777	0.318359
2020-07-19 15:15:03	-0.043457	-0.95752	0.303711	-0.0512695	-0.956055	0.286621
2020-07-19 15:15:03	-0.0561523	-0.948242	0.282227	-0.050293	-0.94873	0.295898
2020-07-19 15:15:03	-0.050293	-0.944336	0.294922	-0.0488281	-0.950195	0.290039
2020-07-19 15:15:03	-0.0498047	-0.943848	0.29541	-0.0517578	-0.957031	0.295898
2020-07-19 15:15:03	-0.0429688	-0.964355	0.308105	-0.0488281	-0.963867	0.313965
2020-07-19 15:15:03	-0.050293	-0.967773	0.309082	-0.0546875	-0.944824	0.300293
2020-07-19 15:15:03	-0.0493164	-0.92334	0.279785	-0.0512695	-0.930664	0.291992
2020-07-19 15:15:03	-0.0419922	-0.944824	0.312988	-0.0581055	-0.95166	0.308594
2020-07-19 15:15:03	-0.0488281	-0.949707	0.325684	-0.0585938	-0.955566	0.311523
2020-07-19 15:15:03	-0.0527344	-0.941406	0.310547	-0.0493164	-0.941406	0.318848
2020-07-19 15:15:03	-0.0410156	-0.92627	0.317871	-0.059082	-0.932617	0.313477
2020-07-19 15:15:04	-0.0717773	-0.922363	0.318359	-0.0385742	-0.904785	0.36084
2020-07-19 15:15:04	-0.0981445	-0.931152	0.394043	-0.115234	-0.916504	0.364258
2020-07-19 15:15:04	-0.0385742	-0.916504	0.387207	-0.0205078	-0.925781	0.391602
2020-07-19 15:15:04	0.00585938	-0.904785	0.385742	-0.0410156	-0.855469	0.359375
2020-07-19 15:15:04	-0.0703125	-0.853516	0.344238	-0.0839844	-0.876953	0.330078
2020-07-19 15:15:04	-0.0825195	-0.883789	0.305664	-0.0537109	-0.91748	0.315918
2020-07-19 15:15:04	-0.0161133	-1.06152	0.248535	-0.0180664	-1.44141	0.273926
2020-07-19 15:15:04	-0.0927734	-1.46924	0.132324	-0.0463867	-1.26416	-0.104492
2020-07-19 15:15:04	0.104492	-1.25195	-0.229492	0.0996094	-1.20898	-0.220703
2020-07-19 15:15:04	-0.153809	-1.32471	-0.277832	-0.143555	-1.37061	-0.270996
2020-07-19 15:15:04	0.0688477	-1.27734	-0.1875	0.0800781	-1.20361	-0.219727
2020-07-19 15:15:04	0.03125	-1.20947	-0.279785	0.043457	-1.14404	-0.176758
2020-07-19 15:15:04	0.0195312	-1.08008	-0.115723	0.0449219	-0.990234	-0.116211
2020-07-19 15:15:04	-0.00292969	-0.797363	-0.118652	-0.0605469	-0.659668	-0.117188
2020-07-19 15:15:04	-0.0571289	-0.62207	-0.0996094	-0.0639648	-0.631348	-0.0458984
2020-07-19 15:15:05	-0.0463867	-0.587891	0.0112305	-0.0292969	-0.558105	-0.00976562
